# Supplementary material for: Radiology artificial intelligence: a systematic review and evaluation of methods (RAISE)
Source: Eur Radiol. 2022 Apr 14;32(11):7998–8007. doi: 10.1007/s00330-022-08784-6 (PMC9668941; doi:10.1007/s00330-022-08784-6)
Supplement: Supplementary file 1 — (CSV 304 kb) [file 330_2022_8784_MOESM1_ESM.csv]

doi	url	year	month	publisher	volume	number	pages	author	title	journal	key	entry	editor	place	ISSN	DOI	abstractNote
10.1016/j.compmedimag.2018.03.001	https://doi.org/10.1016%2Fj.compmedimag.2018.03.001	2018	jun	Elsevier {BV}	66	NA	90--99	Holger R. Roth and Hirohisa Oda and Xiangrong Zhou and Natsuki Shimizu and Ying Yang and Yuichiro Hayashi and Masahiro Oda and Michitaka Fujiwara and Kazunari Misawa and Kensaku Mori	An application of cascaded 3D fully convolutional networks for medical image segmentation	NA	2018	article	NA	NA	NA	NA	NA
10.1148/radiol.2017170706	https://doi.org/10.1148%2Fradiol.2017170706	2018	mar	Radiological Society of North America ({RSNA})	286	3	887--896	Koichiro Yasaka and Hiroyuki Akai and Osamu Abe and Shigeru Kiryu	Deep Learning with Convolutional Neural Network for Differentiation of Liver Masses at Dynamic Contrast-enhanced {CT}: A Preliminary Study	NA	2018	article	NA	NA	NA	NA	NA
10.1007/s11517-018-1803-6	https://doi.org/10.1007%2Fs11517-018-1803-6	2018	mar	Springer Science and Business Media {LLC}	56	9	1699--1713	Refael Vivanti and Leo Joskowicz and Naama Lev-Cohain and Ariel Ephrat and Jacob Sosna	Patient-specific and global convolutional neural networks for robust automatic liver tumor delineation in follow-up {CT} studies	NA	2018	article	NA	NA	NA	NA	NA
10.1038/s41598-018-33860-7	https://doi.org/10.1038%2Fs41598-018-33860-7	2018	oct	Springer Science and Business Media {LLC}	8	1	NA	Grzegorz Chlebus and Andrea Schenk and Jan Hendrik Moltz and Bram van Ginneken and Horst Karl Hahn and Hans Meine	Automatic liver tumor segmentation in {CT} with fully convolutional neural networks and object-based postprocessing	NA	2018	article	NA	NA	NA	NA	NA
10.1016/j.compbiomed.2018.08.018	https://doi.org/10.1016%2Fj.compbiomed.2018.08.018	2018	oct	Elsevier {BV}	101	NA	153--162	Qing Huang and Jinfeng Sun and Hui Ding and Xiaodong Wang and Guangzhi Wang	Robust liver vessel extraction using 3D U-Net with variant dice loss function	NA	2018	article	NA	NA	NA	NA	NA
10.1002/mp.12593	https://doi.org/10.1002%2Fmp.12593	2017	oct	Wiley	44	12	6341--6352	Tobias Fechter and Sonja Adebahr and Dimos Baltas and Ismail Ben Ayed and Christian Desrosiers and Jose Dolz	Esophagus segmentation in {CT} via 3D fully convolutional neural network and random walk	NA	2017	article	NA	NA	NA	NA	NA
10.1186/s12918-018-0572-z	https://doi.org/10.1186%2Fs12918-018-0572-z	2018	apr	Springer Science and Business Media {LLC}	12	S4	NA	Min Fu and Wenming Wu and Xiafei Hong and Qiuhua Liu and Jialin Jiang and Yaobin Ou and Yupei Zhao and Xinqi Gong	Hierarchical combinatorial deep learning architecture for pancreas segmentation of medical computed tomography cancer images	NA	2018	article	NA	NA	NA	NA	NA
10.1007/s11548-018-1726-6	https://doi.org/10.1007%2Fs11548-018-1726-6	2018	mar	Springer Science and Business Media {LLC}	13	7	957--966	Neta Blau and Eyal Klang and Nahum Kiryati and Marianne Amitai and Orith Portnoy and Arnaldo Mayer	Fully automatic detection of renal cysts in abdominal {CT} scans	NA	2018	article	NA	NA	NA	NA	NA
10.1007/s11548-017-1660-z	https://doi.org/10.1007%2Fs11548-017-1660-z	2017	aug	Springer Science and Business Media {LLC}	12	11	1945--1957	R. Vivanti and A. Szeskin and N. Lev-Cohain and J. Sosna and L. Joskowicz	Automatic detection of new tumors and tumor burden evaluation in longitudinal liver {CT} scan studies	NA	2017	article	NA	NA	NA	NA	NA
10.1088/0031-9155/60/16/6459	https://doi.org/10.1088%2F0031-9155%2F60%2F16%2F6459	2015	aug	{IOP} Publishing	60	16	6459--6478	Samuel Kadoury and Eugene Vorontsov and An Tang	Metastatic liver tumour segmentation from discriminant Grassmannian manifolds	NA	2015	article	NA	NA	NA	NA	NA
10.3389/fonc.2018.00215	https://doi.org/10.3389%2Ffonc.2018.00215	2018	jun	Frontiers Media {SA}	8	NA	NA	Price Jackson and Nicholas Hardcastle and Noel Dawe and Tomas Kron and Michael S. Hofman and Rodney J. Hicks	Deep Learning Renal Segmentation for Fully Automated Radiation Dose Estimation in Unsealed Source Therapy	NA	2018	article	NA	NA	NA	NA	NA
10.1148/radiol.2019190512	https://doi.org/10.1148%2Fradiol.2019190512	2019	nov	Radiological Society of North America ({RSNA})	293	2	334--342	Peter M. Graffy and Veit Sandfort and Ronald M. Summers and Perry J. Pickhardt	Automated Liver Fat Quantification at Nonenhanced Abdominal {CT} for Population-based Steatosis Assessment	NA	2019	article	NA	NA	NA	NA	NA
10.1007/s10278-017-9988-z	https://doi.org/10.1007%2Fs10278-017-9988-z	2017	jun	Springer Science and Business Media {LLC}	30	4	487--498	Hyunkwang Lee and Fabian M. Troschel and Shahein Tajmir and Georg Fuchs and Julia Mario and Florian J. Fintelmann and Synho Do	Pixel-Level Deep Segmentation: Artificial Intelligence Quantifies Muscle on Computed Tomography for Body Morphometric Analysis	NA	2017	article	NA	NA	NA	NA	NA
10.1002/mp.13675	https://doi.org/10.1002%2Fmp.13675	2019	jul	Wiley	46	8	3508--3519	Yuankai Huo and James G. Terry and Jiachen Wang and Sangeeta Nair and Thomas A. Lasko and Barry I. Freedman and J. Jeffery Carr and Bennett A. Landman	Fully automatic liver attenuation estimation combing {CNN} segmentation and morphological operations	NA	2019	article	NA	NA	NA	NA	NA
10.1109/tbme.2019.2894123	https://doi.org/10.1109%2Ftbme.2019.2894123	2019	sep	Institute of Electrical and Electronics Engineers ({IEEE})	66	9	2641--2650	Muhammad Nadeem Cheema and Anam Nazir and Bin Sheng and Ping Li and Jing Qin and David Dagan Feng	Liver Extraction Using Residual Convolution Neural Networks From Low-Dose {CT} Images	NA	2019	article	NA	NA	NA	NA	NA
10.1016/j.cmpb.2017.03.017	https://doi.org/10.1016%2Fj.cmpb.2017.03.017	2017	jun	Elsevier {BV}	144	NA	97--104	Yunzhi Wang and Yuchen Qiu and Theresa Thai and Kathleen Moore and Hong Liu and Bin Zheng	A two-step convolutional neural network based computer-aided detection scheme for automatically segmenting adipose tissue volume depicting on {CT} images	NA	2017	article	NA	NA	NA	NA	NA
10.1155/2015/670739	https://doi.org/10.1155%2F2015%2F670739	2015	NA	Hindawi Limited	2015	NA	1--15	K. Gayathri Devi and R. Radhakrishnan	Automatic Segmentation of Colon in 3D {CT} Images and Removal of Opacified Fluid Using Cascade Feed Forward Neural Network	NA	2015	article	NA	NA	NA	NA	NA
10.1007/s00330-018-5499-7	https://doi.org/10.1007%2Fs00330-018-5499-7	2018	may	Springer Science and Business Media {LLC}	28	11	4578--4585	Koichiro Yasaka and Hiroyuki Akai and Akira Kunimatsu and Osamu Abe and Shigeru Kiryu	Deep learning for staging liver fibrosis on {CT}: a pilot study	NA	2018	article	NA	NA	NA	NA	NA
10.1016/j.media.2018.01.006	https://doi.org/10.1016%2Fj.media.2018.01.006	2018	apr	Elsevier {BV}	45	NA	94--107	Holger R. Roth and Le Lu and Nathan Lay and Adam P. Harrison and Amal Farag and Andrew Sohn and Ronald M. Summers	Spatial aggregation of holistically-nested convolutional neural networks for automated pancreas localization and segmentation	NA	2018	article	NA	NA	NA	NA	NA
10.1148/radiol.2018180763	https://doi.org/10.1148%2Fradiol.2018180763	2018	dec	Radiological Society of North America ({RSNA})	289	3	688--697	Kyu Jin Choi and Jong Keon Jang and Seung Soo Lee and Yu Sub Sung and Woo Hyun Shim and Ho Sung Kim and Jessica Yun and Jin-Young Choi and Yedaun Lee and Bo-Kyeong Kang and Jin Hee Kim and So Yeon Kim and Eun Sil Yu	Development and Validation of a Deep Learning System for Staging Liver Fibrosis by Using Contrast Agent{\textendash}enhanced {CT} Images in the Liver	NA	2018	article	NA	NA	NA	NA	NA
10.1088/1361-6560/aabd19	https://doi.org/10.1088%2F1361-6560%2Faabd19	2018	may	{IOP} Publishing	63	9	095017	Wenjian Qin and Jia Wu and Fei Han and Yixuan Yuan and Wei Zhao and Bulat Ibragimov and Jia Gu and Lei Xing	Superpixel-based and boundary-sensitive convolutional neural network for automated liver segmentation	NA	2018	article	NA	NA	NA	NA	NA
10.1016/j.compbiomed.2019.01.018	https://doi.org/10.1016%2Fj.compbiomed.2019.01.018	2019	apr	Elsevier {BV}	107	NA	109--117	Hyeonsoo Moon and Yuankai Huo and Richard G. Abramson and Richard Alan Peters and Albert Assad and Tamara K. Moyo and Michael R. Savona and Bennett A. Landman	Acceleration of spleen segmentation with end-to-end deep learning method and automated pipeline	NA	2019	article	NA	NA	NA	NA	NA
10.1007/s11548-016-1467-3	https://doi.org/10.1007%2Fs11548-016-1467-3	2016	sep	Springer Science and Business Media {LLC}	12	2	171--182	Fang Lu and Fa Wu and Peijun Hu and Zhiyi Peng and Dexing Kong	Automatic 3D liver location and segmentation via convolutional neural network and graph cut	NA	2016	article	NA	NA	NA	NA	NA
10.1007/s11517-016-1495-8	https://doi.org/10.1007%2Fs11517-016-1495-8	2016	apr	Springer Science and Business Media {LLC}	55	1	127--139	Eugene Vorontsov and An Tang and David Roy and Christopher J. Pal and Samuel Kadoury	Metastatic liver tumour segmentation with a neural network-guided 3D deformable model	NA	2016	article	NA	NA	NA	NA	NA
10.1109/embc.2017.8037045	https://doi.org/10.1109%2Fembc.2017.8037045	2017	jul	{IEEE}	NA	NA	NA	Jiayin Zhou and Yanling Chi and Weimin Huang and Kyaw Kyar Toe and Chee Kong Chui and Stephen K.Y. Chang	Fast segmentation and modeling of hepatic components for the planning of robot-assisted liver tumor ablation	NA	2017	inproceedings	NA	NA	NA	NA	NA
10.1007/s11548-016-1501-5	https://doi.org/10.1007%2Fs11548-016-1501-5	2016	nov	Springer Science and Business Media {LLC}	12	3	399--411	Peijun Hu and Fa Wu and Jialin Peng and Yuanyuan Bao and Feng Chen and Dexing Kong	Automatic abdominal multi-organ segmentation using deep convolutional neural network and time-implicit level sets	NA	2016	article	NA	NA	NA	NA	NA
10.1002/mp.12399	https://doi.org/10.1002%2Fmp.12399	2017	jul	Wiley	44	9	4630--4642	Jiamin Liu and David Wang and Le Lu and Zhuoshi Wei and Lauren Kim and Evrim B. Turkbey and Berkman Sahiner and Nicholas A. Petrick and Ronald M. Summers	Detection and diagnosis of colitis on computed tomography using deep convolutional neural networks	NA	2017	article	NA	NA	NA	NA	NA
10.1109/tmi.2018.2806309	https://doi.org/10.1109%2Ftmi.2018.2806309	2018	aug	Institute of Electrical and Electronics Engineers ({IEEE})	37	8	1822--1834	Eli Gibson and Francesco Giganti and Yipeng Hu and Ester Bonmati and Steve Bandula and Kurinchi Gurusamy and Brian Davidson and Stephen P. Pereira and Matthew J. Clarkson and Dean C. Barratt	Automatic Multi-Organ Segmentation on Abdominal {CT} With Dense V-Networks	NA	2018	article	NA	NA	NA	NA	NA
10.1088/1361-6560/aab4b3	https://doi.org/10.1088%2F1361-6560%2Faab4b3	2018	apr	{IOP} Publishing	63	8	085003	Gabriel Efrain Humpire-Mamani and Arnaud Arindra Adiyoso Setio and Bram van Ginneken and Colin Jacobs	Efficient organ localization using multi-label convolutional neural networks in thorax-abdomen {CT} scans	NA	2018	article	NA	NA	NA	NA	NA
10.1016/j.radonc.2018.04.011	https://doi.org/10.1016%2Fj.radonc.2018.04.011	2018	jun	Elsevier {BV}	127	3	487--492	Sofie A.M. Gernaat and Sanne G.M. van Velzen and Vicky Koh and Marleen J. Emaus and Ivana I{\v{s}}gum and Nikolas Lessmann and Shinta Moes and Anouk Jacobson and Poey W. Tan and Diederick E. Grobbee and Desiree H.J. van den Bongard and Johann I. Tang and Helena M. Verkooijen	Automatic quantification of calcifications in the coronary arteries and thoracic aorta on radiotherapy planning {CT} scans of Western and Asian breast cancer patients	NA	2018	article	NA	NA	NA	NA	NA
10.1016/j.media.2016.04.004	https://doi.org/10.1016%2Fj.media.2016.04.004	2016	dec	Elsevier {BV}	34	NA	123--136	Jelmer M. Wolterink and Tim Leiner and Bob D. de Vos and Robbert W. van Hamersvelt and Max A. Viergever and Ivana I{\v{s}}gum	Automatic coronary artery calcium scoring in cardiac {CT} angiography using paired convolutional neural networks	NA	2016	article	NA	NA	NA	NA	NA
10.1152/japplphysiol.00752.2015	https://doi.org/10.1152%2Fjapplphysiol.00752.2015	2016	apr	American Physiological Society	121	1	42--52	Lucian Itu and Saikiran Rapaka and Tiziano Passerini and Bogdan Georgescu and Chris Schwemmer and Max Schoebinger and Thomas Flohr and Puneet Sharma and Dorin Comaniciu	A machine-learning approach for computation of fractional flow reserve from coronary computed tomography	NA	2016	article	NA	NA	NA	NA	NA
10.1155/2019/5636423	https://doi.org/10.1155%2F2019%2F5636423	2019	jul	Hindawi Limited	2019	NA	1--12	Fan Yang and Yan Zhang and Pinggui Lei and Lihui Wang and Yuehong Miao and Hong Xie and Zhu Zeng	A Deep Learning Segmentation Approach in Free-Breathing Real-Time Cardiac Magnetic Resonance Imaging	NA	2019	article	NA	NA	NA	NA	NA
10.1016/j.jcmg.2019.08.025	https://doi.org/10.1016%2Fj.jcmg.2019.08.025	2020	may	Elsevier {BV}	13	5	1163--1171	Lohendran Baskaran and Gabriel Maliakal and Subhi J. Al'Aref and Gurpreet Singh and Zhuoran Xu and Kelly Michalak and Kristina Dolan and Umberto Gianni and Alexander van Rosendael and Inge van den Hoogen and Donghee Han and Wijnand Stuijfzand and Mohit Pandey and Benjamin C. Lee and Fay Lin and Gianluca Pontone and Paul Knaapen and Hugo Marques and Jeroen Bax and Daniel Berman and Hyuk-Jae Chang …	Identification and Quantification of Cardiovascular Structures From {CCTA}	NA	2020	article	NA	NA	NA	NA	NA
10.1109/jbhi.2018.2794552	https://doi.org/10.1109%2Fjbhi.2018.2794552	2018	nov	Institute of Electrical and Electronics Engineers ({IEEE})	22	6	1906--1916	Cheng Jin and Jianjiang Feng and Lei Wang and Heng Yu and Jiang Liu and Jiwen Lu and Jie Zhou	Left Atrial Appendage Segmentation Using Fully Convolutional Neural Networks and Modified Three-Dimensional Conditional Random Fields	NA	2018	article	NA	NA	NA	NA	NA
10.1118/1.4945045	https://doi.org/10.1118%2F1.4945045	2016	apr	Wiley	43	5	2174--2186	Guanyu Yang and Yang Chen and Xiufang Ning and Qiaoyu Sun and Huazhong Shu and Jean-Louis Coatrieux	Automatic coronary calcium scoring using noncontrast and contrast {CT} images	NA	2016	article	NA	NA	NA	NA	NA
10.1161/circimaging.117.007217	https://doi.org/10.1161%2Fcircimaging.117.007217	2018	jun	Ovid Technologies (Wolters Kluwer Health)	11	6	NA	Adriaan Coenen and Young-Hak Kim and Mariusz Kruk and Christian Tesche and Jakob De Geer and Akira Kurata and Marisa L. Lubbers and Joost Daemen and Lucian Itu and Saikiran Rapaka and Puneet Sharma and Chris Schwemmer and Anders Persson and U. Joseph Schoepf and Cezary Kepka and Dong Hyun Yang and Koen Nieman	Diagnostic Accuracy of a Machine-Learning Approach to Coronary Computed Tomographic Angiography{\textendash}Based Fractional Flow Reserve	NA	2018	article	NA	NA	NA	NA	NA
10.1109/embc.2018.8512328	https://doi.org/10.1109%2Fembc.2018.8512328	2018	jul	{IEEE}	NA	NA	NA	Weimin Huang and Lu Huang and Zhiping Lin and Su Huang and Yanling Chi and Jiayin Zhou and Junmei Zhang and Ru-San Tan and Liang Zhong	Coronary Artery Segmentation by Deep Learning Neural Networks on Computed Tomographic Coronary Angiographic Images	NA	2018	inproceedings	NA	NA	NA	NA	NA
10.1109/tmi.2018.2804799	https://doi.org/10.1109%2Ftmi.2018.2804799	2018	aug	Institute of Electrical and Electronics Engineers ({IEEE})	37	8	1835--1846	Frederic Commandeur and Markus Goeller and Julian Betancur and Sebastien Cadet and Mhairi Doris and Xi Chen and Daniel S. Berman and Piotr J. Slomka and Balaji K. Tamarappoo and Damini Dey	Deep Learning for Quantification of Epicardial and Thoracic Adipose Tissue From Non-Contrast {CT}	NA	2018	article	NA	NA	NA	NA	NA
10.1002/mp.13464	https://doi.org/10.1002%2Fmp.13464	2019	mar	Wiley	46	5	2223--2231	Moti Freiman and Ravindra Manjeshwar and Liran Goshen	Unsupervised abnormality detection through mixed structure regularization ( {MSR} ) in deep sparse autoencoders	NA	2019	article	NA	NA	NA	NA	NA
10.1109/tmi.2019.2899534	https://doi.org/10.1109%2Ftmi.2019.2899534	2019	sep	Institute of Electrical and Electronics Engineers ({IEEE})	38	9	2127--2138	Bob D. de Vos and Jelmer M. Wolterink and Tim Leiner and Pim A. de Jong and Nikolas Lessmann and Ivana Isgum	Direct Automatic Coronary Calcium Scoring in Cardiac and Chest {CT}	NA	2019	article	NA	NA	NA	NA	NA
10.1016/j.cmpb.2015.09.017	https://doi.org/10.1016%2Fj.cmpb.2015.09.017	2016	jan	Elsevier {BV}	123	NA	109--128	{\'{E}}.O. Rodrigues and F.F.C. Morais and N.A.O.S. Morais and L.S. Conci and L.V. Neto and A. Conci	A novel approach for the automated segmentation and volume quantification of cardiac fats on computed tomography	NA	2016	article	NA	NA	NA	NA	NA
10.1109/tmi.2019.2905990	https://doi.org/10.1109%2Ftmi.2019.2905990	2019	nov	Institute of Electrical and Electronics Engineers ({IEEE})	38	11	2596--2606	Matthew Chung Hai Lee and Kersten Petersen and Nick Pawlowski and Ben Glocker and Michiel Schaap	{TeTrIS}: Template Transformer Networks for Image Segmentation With Shape Priors	NA	2019	article	NA	NA	NA	NA	NA
10.1117/1.jmi.3.3.034003	https://doi.org/10.1117%2F1.jmi.3.3.034003	2016	sep	{SPIE}-Intl Soc Optical Eng	3	3	034003	Alexander Norl{\'{e}}n and Jennifer Alv{\'{e}}n and David Molnar and Olof Enqvist and Rauni Rossi Norrlund and John Brandberg and Göran Bergström and Fredrik Kahl	Automatic pericardium segmentation and quantification of epicardial fat from computed tomography angiography	NA	2016	article	NA	NA	NA	NA	NA
10.1117/1.jmi.3.3.034003	https://doi.org/10.1117%2F1.jmi.3.3.034003	2016	sep	{SPIE}-Intl Soc Optical Eng	3	3	034003	Alexander Norl{\'{e}}n and Jennifer Alv{\'{e}}n and David Molnar and Olof Enqvist and Rauni Rossi Norrlund and John Brandberg and Göran Bergström and Fredrik Kahl	Automatic pericardium segmentation and quantification of epicardial fat from computed tomography angiography	NA	2016	article	NA	NA	NA	NA	NA
10.1016/j.media.2018.03.010	https://doi.org/10.1016%2Fj.media.2018.03.010	2018	may	Elsevier {BV}	46	NA	202--214	Karen L{\'{o}}pez-Linares and Nerea Aranjuelo and Luis Kabongo and Gregory Maclair and Nerea Lete and Mario Ceresa and Ainhoa Garc{\'{\i}}a-Familiar and Iv{\'{a}}n Mac{\'{\i}}a and Miguel A. Gonz{\'{a}}lez Ballester	Fully automatic detection and segmentation of abdominal aortic thrombus in post-operative {CTA} images using Deep Convolutional Neural Networks	NA	2018	article	NA	NA	NA	NA	NA
10.1016/j.jbi.2018.01.005	https://doi.org/10.1016%2Fj.jbi.2018.01.005	2018	mar	Elsevier {BV}	79	NA	117--128	Anum Masood and Bin Sheng and Ping Li and Xuhong Hou and Xiaoer Wei and Jing Qin and Dagan Feng	Computer-Assisted Decision Support System in Pulmonary Cancer detection and stage classification on {CT} images	NA	2018	article	NA	NA	NA	NA	NA
10.1007/s11548-017-1696-0	https://doi.org/10.1007%2Fs11548-017-1696-0	2018	feb	Springer Science and Business Media {LLC}	13	4	585--595	Xinzhuo Zhao and Liyao Liu and Shouliang Qi and Yueyang Teng and Jianhua Li and Wei Qian	Agile convolutional neural network for pulmonary nodule classification using {CT} images	NA	2018	article	NA	NA	NA	NA	NA
10.1109/tmi.2017.2769839	https://doi.org/10.1109%2Ftmi.2017.2769839	2018	feb	Institute of Electrical and Electronics Engineers ({IEEE})	37	2	615--625	Nikolas Lessmann and Bram van Ginneken and Majd Zreik and Pim A. de Jong and Bob D. de Vos and Max A. Viergever and Ivana Isgum	Automatic Calcium Scoring in Low-Dose Chest {CT} Using Deep Neural Networks With Dilated Convolutions	NA	2018	article	NA	NA	NA	NA	NA
10.1158/0008-5472.can-18-0696	https://doi.org/10.1158%2F0008-5472.can-18-0696	2018	oct	American Association for Cancer Research ({AACR})	78	24	6881--6889	Wei Zhao and Jiancheng Yang and Yingli Sun and Cheng Li and Weilan Wu and Liang Jin and Zhiming Yang and Bingbing Ni and Pan Gao and Peijun Wang and Yanqing Hua and Ming Li	3D Deep Learning from {CT} Scans Predicts Tumor Invasiveness of Subcentimeter Pulmonary Adenocarcinomas	NA	2018	article	NA	NA	NA	NA	NA
10.1038/srep46479	https://doi.org/10.1038%2Fsrep46479	2017	apr	Springer Science and Business Media {LLC}	7	1	NA	Francesco Ciompi and Kaman Chung and Sarah J. van Riel and Arnaud Arindra Adiyoso Setio and Paul K. Gerke and Colin Jacobs and Ernst Th. Scholten and Cornelia Schaefer-Prokop and Mathilde M. W. Wille and Alfonso Marchian{\`{o}} and Ugo Pastorino and Mathias Prokop and Bram van Ginneken	Towards automatic pulmonary nodule management in lung cancer screening with deep learning	NA	2017	article	NA	NA	NA	NA	NA
10.1002/cam4.2233	https://doi.org/10.1002%2Fcam4.2233	2019	may	Wiley	8	7	3532--3543	Wei Zhao and Jiancheng Yang and Bingbing Ni and Dexi Bi and Yingli Sun and Mengdi Xu and Xiaoxia Zhu and Cheng Li and Liang Jin and Pan Gao and Peijun Wang and Yanqing Hua and Ming Li	Toward automatic prediction of {EGFR} mutation status in pulmonary adenocarcinoma with 3D deep learning	NA	2019	article	NA	NA	NA	NA	NA
10.1117/1.jmi.5.3.034503	https://doi.org/10.1117%2F1.jmi.5.3.034503	2018	sep	{SPIE}-Intl Soc Optical Eng	5	03	1	Eyjolfur Gudmundsson and Christopher M. Straus and Samuel G. Armato	Deep convolutional neural networks for the automated segmentation of malignant pleural mesothelioma on computed tomography scans	NA	2018	article	NA	NA	NA	NA	NA
10.1117/1.jmi.4.4.041308	https://doi.org/10.1117%2F1.jmi.4.4.041308	2017	nov	{SPIE}-Intl Soc Optical Eng	4	04	1	Shuang Liu and Yiting Xie and Artit Jirapatnakul and Anthony P. Reeves	Pulmonary nodule classification in lung cancer screening with three-dimensional convolutional neural networks	NA	2017	article	NA	NA	NA	NA	NA
10.1371/journal.pone.0219369	https://doi.org/10.1371%2Fjournal.pone.0219369	2019	jul	Public Library of Science ({PLoS})	14	7	e0219369	Wenkai Huang and Yihao Xue and Yu Wu	A {CAD} system for pulmonary nodule prediction based on deep three-dimensional convolutional neural networks and ensemble learning	NA	2019	article	Yuchen Qiu	NA	NA	NA	NA
10.1109/tmi.2016.2535865	https://doi.org/10.1109%2Ftmi.2016.2535865	2016	may	Institute of Electrical and Electronics Engineers ({IEEE})	35	5	1207--1216	Marios Anthimopoulos and Stergios Christodoulidis and Lukas Ebner and Andreas Christe and Stavroula Mougiakakou	Lung Pattern Classification for Interstitial Lung Diseases Using a Deep Convolutional Neural Network	NA	2016	article	NA	NA	NA	NA	NA
10.1016/j.media.2015.08.001	https://doi.org/10.1016%2Fj.media.2015.08.001	2015	dec	Elsevier {BV}	26	1	195--202	Francesco Ciompi and Bartjan de Hoop and Sarah J. van Riel and Kaman Chung and Ernst Th. Scholten and Matthijs Oudkerk and Pim A. de Jong and Mathias Prokop and Bram van Ginneken	Automatic classification of pulmonary peri-fissural nodules in computed tomography using an ensemble of 2D views and a convolutional neural network out-of-the-box	NA	2015	article	NA	NA	NA	NA	NA
10.1118/1.4927573	https://doi.org/10.1118%2F1.4927573	2015	aug	Wiley	42	9	5042--5054	Lin Lu and Yongqiang Tan and Lawrence H. Schwartz and Binsheng Zhao	Hybrid detection of lung nodules on {CT} scan images	NA	2015	article	NA	NA	NA	NA	NA
10.1155/2016/6215085	https://doi.org/10.1155%2F2016%2F6215085	2016	NA	Hindawi Limited	2016	NA	1--7	Wei Li and Peng Cao and Dazhe Zhao and Junbo Wang	Pulmonary Nodule Classification with Deep Convolutional Neural Networks on Computed Tomography Images	NA	2016	article	NA	NA	NA	NA	NA
10.1007/s11548-019-01979-1	https://doi.org/10.1007%2Fs11548-019-01979-1	2019	apr	Springer Science and Business Media {LLC}	14	11	1969--1979	Li Gong and Shan Jiang and Zhiyong Yang and Guobin Zhang and Lu Wang	Automated pulmonary nodule detection in {CT} images using 3D deep squeeze-and-excitation networks	NA	2019	article	NA	NA	NA	NA	NA
10.1109/tnnls.2019.2892409	https://doi.org/10.1109%2Ftnnls.2019.2892409	2019	nov	Institute of Electrical and Electronics Engineers ({IEEE})	30	11	3484--3495	Fangzhou Liao and Ming Liang and Zhe Li and Xiaolin Hu and Sen Song	Evaluate the Malignancy of Pulmonary Nodules Using the 3-D Deep Leaky Noisy-{OR} Network	NA	2019	article	NA	NA	NA	NA	NA
10.1109/tmi.2016.2536809	https://doi.org/10.1109%2Ftmi.2016.2536809	2016	may	Institute of Electrical and Electronics Engineers ({IEEE})	35	5	1160--1169	Arnaud Arindra Adiyoso Setio and Francesco Ciompi and Geert Litjens and Paul Gerke and Colin Jacobs and Sarah J. van Riel and Mathilde Marie Winkler Wille and Matiullah Naqibullah and Clara I. Sanchez and Bram van Ginneken	Pulmonary Nodule Detection in {CT} Images: False Positive Reduction Using Multi-View Convolutional Networks	NA	2016	article	NA	NA	NA	NA	NA
10.1007/s11548-017-1605-6	https://doi.org/10.1007%2Fs11548-017-1605-6	2017	may	Springer Science and Business Media {LLC}	12	10	1799--1808	Aiden Nibali and Zhen He and Dennis Wollersheim	Pulmonary nodule classification with deep residual networks	NA	2017	article	NA	NA	NA	NA	NA
10.1016/j.ejrad.2019.108713	https://doi.org/10.1016%2Fj.ejrad.2019.108713	2019	dec	Elsevier {BV}	121	NA	108713	Long Cao and Ruiqiong Shi and Yangyang Ge and Lei Xing and Panli Zuo and Yan Jia and Jie Liu and Yuan He and Xinhao Wang and Shaoliang Luan and Xiangfei Chai and Wei Guo	Fully automatic segmentation of type B aortic dissection from {CTA} images enabled by deep learning	NA	2019	article	NA	NA	NA	NA	NA
NA	https://doi.org/10.3233/XST-180490	2019	Sep	IOS Press	27	4	615–629	Zhao, Xinzhuo and Qi, Shouliang and Zhang, Baihua and Ma, He and Qian, Wei and Yao, Yudong and Sun, Jianjun	Deep CNN models for pulmonary nodule classification: Model modification, model integration, and transfer learning	Journal of X-Ray Science and Technology	Zhao_Qi_Zhang_Ma_Qian_Yao_Sun_2019	article	NA	NL	08953996, 10959114	10.3233/XST-180490	BACKGROUND: Deep learning has made spectacular achievements in analysing natural images, but it faces challenges for medical applications partly due to inadequate images. OBJECTIVE: Aiming to classify malignant and benign pulmonary nodules using CT images, we explore different strategies to utilize the state-of-the-art deep convolutional neural networks (CNN). METHODS: Experiments are conducted u…
10.1016/j.media.2017.06.015	https://doi.org/10.1016%2Fj.media.2017.06.015	2017	dec	Elsevier {BV}	42	NA	1--13	Arnaud Arindra Adiyoso Setio and Alberto Traverso and Thomas de Bel and Moira S.N. Berens and Cas van den Bogaard and Piergiorgio Cerello and Hao Chen and Qi Dou and Maria Evelina Fantacci and Bram Geurts and Robbert van der Gugten and Pheng Ann Heng and Bart Jansen and Michael M.J. de Kaste and Valentin Kotov and Jack Yu-Hung Lin and Jeroen T.M.C. Manders and Alexander S{\'{o}}{\~{n}}ora-Mengana…	Validation, comparison, and combination of algorithms for automatic detection of pulmonary nodules in computed tomography images: The {LUNA}16 challenge	NA	2017	article	NA	NA	NA	NA	NA
10.1109/tmi.2018.2876510	https://doi.org/10.1109%2Ftmi.2018.2876510	2019	apr	Institute of Electrical and Electronics Engineers ({IEEE})	38	4	991--1004	Yutong Xie and Yong Xia and Jianpeng Zhang and Yang Song and Dagan Feng and Michael Fulham and Weidong Cai	Knowledge-based Collaborative Deep Learning for Benign-Malignant Lung Nodule Classification on Chest {CT}	NA	2019	article	NA	NA	NA	NA	NA
10.1016/j.compmedimag.2014.10.001	https://doi.org/10.1016%2Fj.compmedimag.2014.10.001	2015	mar	Elsevier {BV}	40	NA	39--48	Ling Ma and Xiabi Liu and Li Song and Chunwu Zhou and Xinming Zhao and Yanfeng Zhao	A new classifier fusion method based on historical and on-line classification reliability for recognizing common {CT} imaging signs of lung diseases	NA	2015	article	NA	NA	NA	NA	NA
10.1016/j.cmpb.2018.05.006	https://doi.org/10.1016%2Fj.cmpb.2018.05.006	2018	aug	Elsevier {BV}	162	NA	109--118	Giovanni Lucca Fran{\c{c}}a da Silva and Thales Levi Azevedo Valente and Arist{\'{o}}fanes Corr{\^{e}}a Silva and Anselmo Cardoso de Paiva and Marcelo Gattass	Convolutional neural network-based {PSO} for lung nodule false positive reduction on {CT} images	NA	2018	article	NA	NA	NA	NA	NA
10.1111/1759-7714.12931	https://doi.org/10.1111%2F1759-7714.12931	2018	dec	Wiley	10	2	183--192	Li Li and Zhou Liu and Hua Huang and Meng Lin and Dehong Luo	Evaluating the performance of a deep learning-based computer-aided diagnosis ({DL}-{CAD}) system for detecting and characterizing lung nodules: Comparison with the performance of double reading by radiologists	NA	2018	article	NA	NA	NA	NA	NA
10.1117/12.2255795	https://doi.org/10.1117%2F12.2255795	2017	mar	{SPIE}	NA	NA	NA	Sardar Hamidian and Berkman Sahiner and Nicholas Petrick and Aria Pezeshk	3D convolutional neural network for automatic detection of lung nodules in chest {CT}	NA	2017	inproceedings	Samuel G. Armato and Nicholas A. Petrick	NA	NA	NA	NA
10.1371/journal.pone.0200721	https://doi.org/10.1371%2Fjournal.pone.0200721	2018	jul	Public Library of Science ({PLoS})	13	7	e0200721	Mizuho Nishio and Osamu Sugiyama and Masahiro Yakami and Syoko Ueno and Takeshi Kubo and Tomohiro Kuroda and Kaori Togashi	Computer-aided diagnosis of lung nodule classification between benign nodule, primary lung cancer, and metastatic lung cancer at different image size using deep convolutional neural network with transfer learning	NA	2018	article	Yong Deng	NA	NA	NA	NA
10.1016/s2213-2600(18)30286-8	https://doi.org/10.1016%2Fs2213-2600%2818%2930286-8	2018	nov	Elsevier {BV}	6	11	837--845	Simon L F Walsh and Lucio Calandriello and Mario Silva and Nicola Sverzellati	Deep learning for classifying fibrotic lung disease on high-resolution computed tomography: a case-cohort study	NA	2018	article	NA	NA	NA	NA	NA
10.1259/bjr.20180334	https://doi.org/10.1259%2Fbjr.20180334	2018	dec	British Institute of Radiology	91	1092	20180334	Jun-Feng Xiong and Tian-Ying Jia and Xiao-Yang Li and Wen Yu and Zhi-Yong Xu and Xu-Wei Cai and Ling Fu and Jie Zhang and Bin-Jie Qin and Xiao-Long Fu and Jun Zhao	Identifying epidermal growth factor receptor mutation status in patients with lung adenocarcinoma by three-dimensional convolutional neural networks	NA	2018	article	NA	NA	NA	NA	NA
10.1016/j.media.2015.03.003	https://doi.org/10.1016%2Fj.media.2015.03.003	2015	may	Elsevier {BV}	22	1	102--113	Yang Song and Weidong Cai and Heng Huang and Yun Zhou and Yue Wang and David Dagan Feng	Locality-constrained Subcluster Representation Ensemble for lung image classification	NA	2015	article	NA	NA	NA	NA	NA
10.1007/s11517-018-1850-z	https://doi.org/10.1007%2Fs11517-018-1850-z	2018	jun	Springer Science and Business Media {LLC}	56	12	2201--2212	Guanghui Han and Xiabi Liu and Guangyuan Zheng and Murong Wang and Shan Huang	Automatic recognition of 3D {GGO} {CT} imaging signs through the fusion of hybrid resampling and layer-wise fine-tuning {CNNs}	NA	2018	article	NA	NA	NA	NA	NA
NA	https://doi.org/10.3233/XST-180490	2019	Sep	IOS Press	27	4	615–629	Zhao, Xinzhuo and Qi, Shouliang and Zhang, Baihua and Ma, He and Qian, Wei and Yao, Yudong and Sun, Jianjun	Deep CNN models for pulmonary nodule classification: Model modification, model integration, and transfer learning	Journal of X-Ray Science and Technology	Zhao_Qi_Zhang_Ma_Qian_Yao_Sun_2019	article	NA	NL	08953996, 10959114	10.3233/XST-180490	BACKGROUND: Deep learning has made spectacular achievements in analysing natural images, but it faces challenges for medical applications partly due to inadequate images. OBJECTIVE: Aiming to classify malignant and benign pulmonary nodules using CT images, we explore different strategies to utilize the state-of-the-art deep convolutional neural networks (CNN). METHODS: Experiments are conducted u…
10.1371/journal.pone.0219369	https://doi.org/10.1371%2Fjournal.pone.0219369	2019	jul	Public Library of Science ({PLoS})	14	7	e0219369	Wenkai Huang and Yihao Xue and Yu Wu	A {CAD} system for pulmonary nodule prediction based on deep three-dimensional convolutional neural networks and ensemble learning	NA	2019	article	Yuchen Qiu	NA	NA	NA	NA
10.1186/s12938-018-0529-x	https://doi.org/10.1186%2Fs12938-018-0529-x	2018	jul	Springer Science and Business Media {LLC}	17	1	NA	Patrice Monkam and Shouliang Qi and Mingjie Xu and Fangfang Han and Xinzhuo Zhao and Wei Qian	{CNN} models discriminating between pulmonary micro-nodules and non-nodules from {CT} images	NA	2018	article	NA	NA	NA	NA	NA
10.1080/21681163.2015.1124249	https://doi.org/10.1080%2F21681163.2015.1124249	2016	jun	Informa {UK} Limited	6	1	1--6	Mingchen Gao and Ulas Bagci and Le Lu and Aaron Wu and Mario Buty and Hoo-Chang Shin and Holger Roth and Georgios Z. Papadakis and Adrien Depeursinge and Ronald M. Summers and Ziyue Xu and Daniel J. Mollura	Holistic classification of {CT} attenuation patterns for interstitial lung diseases via deep convolutional neural networks	NA	2016	article	NA	NA	NA	NA	NA
10.1016/j.compbiomed.2018.10.011	https://doi.org/10.1016%2Fj.compbiomed.2018.10.011	2018	dec	Elsevier {BV}	103	NA	220--231	Yu Gu and Xiaoqi Lu and Lidong Yang and Baohua Zhang and Dahua Yu and Ying Zhao and Lixin Gao and Liang Wu and Tao Zhou	Automatic lung nodule detection using a 3D deep convolutional neural network combined with a multi-scale prediction strategy in chest {CTs}	NA	2018	article	NA	NA	NA	NA	NA
10.21037/qims.2018.06.03	https://doi.org/10.21037%2Fqims.2018.06.03	2018	jun	{AME} Publishing Company	8	5	491--499	Shengping Wang and Rui Wang and Shengjian Zhang and Ruimin Li and Yi Fu and Xiangjie Sun and Yuan Li and Xing Sun and Xinyang Jiang and Xiaowei Guo and Xuan Zhou and Jia Chang and Weijun Peng	3D convolutional neural network for differentiating pre-invasive lesions from invasive adenocarcinomas appearing as ground-glass nodules with diameters $\leq$3 cm using {HRCT}	NA	2018	article	NA	NA	NA	NA	NA
10.1021/acs.molpharmaceut.7b00875	https://doi.org/10.1021%2Facs.molpharmaceut.7b00875	2017	dec	American Chemical Society ({ACS})	15	10	4326--4335	Xiaohong W. Gao and Yu Qian	Prediction of Multidrug-Resistant {TB} from {CT} Pulmonary Images Based on Deep Learning Techniques	NA	2017	article	NA	NA	NA	NA	NA
10.1002/mp.12846	https://doi.org/10.1002%2Fmp.12846	2018	mar	Wiley	45	5	2097--2107	Hongsheng Jin and Zongyao Li and Ruofeng Tong and Lanfen Lin	A deep 3D residual {CNN} for false-positive reduction in pulmonary nodule detection	NA	2018	article	NA	NA	NA	NA	NA
10.1109/tmi.2018.2833385	https://doi.org/10.1109%2Ftmi.2018.2833385	2018	nov	Institute of Electrical and Electronics Engineers ({IEEE})	37	11	2428--2440	Pietro Nardelli and Daniel Jimenez-Carretero and David Bermejo-Pelaez and George R. Washko and Farbod N. Rahaghi and Maria J. Ledesma-Carbayo and Raul San Jose Estepar	Pulmonary Artery{\textendash}Vein Classification in {CT} Images Using Deep Learning	NA	2018	article	NA	NA	NA	NA	NA
10.1093/jamia/ocy098	https://doi.org/10.1093%2Fjamia%2Focy098	2018	aug	Oxford University Press ({OUP})	25	10	1301--1310	Ross Gruetzemacher and Ashish Gupta and David Paradice	3D deep learning for detecting pulmonary nodules in {CT} scans	NA	2018	article	NA	NA	NA	NA	NA
10.1007/s10278-017-0028-9	https://doi.org/10.1007%2Fs10278-017-0028-9	2017	oct	Springer Science and Business Media {LLC}	31	4	415--424	Guk Bae Kim and Kyu-Hwan Jung and Yeha Lee and Hyun-Jun Kim and Namkug Kim and Sanghoon Jun and Joon Beom Seo and David A. Lynch	Comparison of Shallow and Deep Learning Methods on Classifying the Regional Pattern of Diffuse Lung Disease	NA	2017	article	NA	NA	NA	NA	NA
10.1109/jbhi.2017.2725903	https://doi.org/10.1109%2Fjbhi.2017.2725903	2018	jul	Institute of Electrical and Electronics Engineers ({IEEE})	22	4	1227--1237	Hongyang Jiang and He Ma and Wei Qian and Mengdi Gao and Yan Li	An Automatic Detection System of Lung Nodule Based on Multigroup Patch-Based Deep Learning Network	NA	2018	article	NA	NA	NA	NA	NA
10.1038/s41598-018-27569-w	https://doi.org/10.1038%2Fs41598-018-27569-w	2018	jun	Springer Science and Business Media {LLC}	8	1	NA	Jason L. Causey and Junyu Zhang and Shiqian Ma and Bo Jiang and Jake A. Qualls and David G. Politte and Fred Prior and Shuzhong Zhang and Xiuzhen Huang	Highly accurate model for prediction of lung nodule malignancy with {CT} scans	NA	2018	article	NA	NA	NA	NA	NA
10.3389/fonc.2018.00108	https://doi.org/10.3389%2Ffonc.2018.00108	2018	apr	Frontiers Media {SA}	8	NA	NA	Issa Ali and Gregory R. Hart and Gowthaman Gunabushanam and Ying Liang and Wazir Muhammad and Bradley Nartowt and Michael Kane and Xiaomei Ma and Jun Deng	Lung Nodule Detection via Deep Reinforcement Learning	NA	2018	article	NA	NA	NA	NA	NA
10.1016/j.compmedimag.2019.02.003	https://doi.org/10.1016%2Fj.compmedimag.2019.02.003	2019	jun	Elsevier {BV}	74	NA	25--36	Xia Huang and Wenqing Sun and Tzu-Liang (Bill) Tseng and Chunqiang Li and Wei Qian	Fast and fully-automated detection and segmentation of pulmonary nodules in thoracic {CT} scans using deep convolutional neural networks	NA	2019	article	NA	NA	NA	NA	NA
10.1016/j.media.2015.02.002	https://doi.org/10.1016%2Fj.media.2015.02.002	2015	may	Elsevier {BV}	22	1	48--62	Temesguen Messay and Russell C. Hardie and Timothy R. Tuinstra	Segmentation of pulmonary nodules in computed tomography using a regression neural network approach and its application to the Lung Image Database Consortium and Image Database Resource Initiative dataset	NA	2015	article	NA	NA	NA	NA	NA
10.2147/ott.s80733	https://doi.org/10.2147%2Fott.s80733	2015	aug	Informa {UK} Limited	NA	NA	2015	Yu-Jen Yu-Jen Chen and Kai-Lung Hua and Che-Hao Hsu and Wen-Huang Cheng and Shintami Chusnul Hidayati	Computer-aided classification of lung nodules on computed tomography images via deep learning technique	NA	2015	article	NA	NA	NA	NA	NA
10.1109/embc.2017.8037182	https://doi.org/10.1109%2Fembc.2017.8037182	2017	jul	{IEEE}	NA	NA	NA	Shuo Wang and Mu Zhou and Olivier Gevaert and Zhenchao Tang and Di Dong and Zhenyu Liu and Tian Jie	A multi-view deep convolutional neural networks for lung nodule segmentation	NA	2017	inproceedings	NA	NA	NA	NA	NA
10.1109/jbhi.2018.2818620	https://doi.org/10.1109%2Fjbhi.2018.2818620	2019	mar	Institute of Electrical and Electronics Engineers ({IEEE})	23	2	714--722	Marios Anthimopoulos and Stergios Christodoulidis and Lukas Ebner and Thomas Geiser and Andreas Christe and Stavroula Mougiakakou	Semantic Segmentation of Pathological Lung Tissue With Dilated Fully Convolutional Networks	NA	2019	article	NA	NA	NA	NA	NA
10.1155/2017/8314740	https://doi.org/10.1155%2F2017%2F8314740	2017	NA	Hindawi Limited	2017	NA	1--7	QingZeng Song and Lei Zhao and XingKe Luo and XueChen Dou	Using Deep Learning for Classification of Lung Nodules on Computed Tomography Images	NA	2017	article	NA	NA	NA	NA	NA
10.1109/tbme.2016.2613502	https://doi.org/10.1109%2Ftbme.2016.2613502	2017	jul	Institute of Electrical and Electronics Engineers ({IEEE})	64	7	1558--1567	Qi Dou and Hao Chen and Lequan Yu and Jing Qin and Pheng-Ann Heng	Multilevel Contextual 3-D {CNNs} for False Positive Reduction in Pulmonary Nodule Detection	NA	2017	article	NA	NA	NA	NA	NA
10.1016/j.media.2018.10.006	https://doi.org/10.1016%2Fj.media.2018.10.006	2019	jan	Elsevier {BV}	51	NA	13--20	Jihye Yun and Jinkon Park and Donghoon Yu and Jaeyoun Yi and Minho Lee and Hee Jun Park and June-Goo Lee and Joon Beom Seo and Namkug Kim	Improvement of fully automated airway segmentation on volumetric computed tomographic images using a 2.5 dimensional convolutional neural net	NA	2019	article	NA	NA	NA	NA	NA
10.1016/j.media.2016.11.001	https://doi.org/10.1016%2Fj.media.2016.11.001	2017	feb	Elsevier {BV}	36	NA	52--60	Jean-Paul Charbonnier and Eva M. van Rikxoort and Arnaud A.A. Setio and Cornelia M. Schaefer-Prokop and Bram van Ginneken and Francesco Ciompi	Improving airway segmentation in computed tomography using leak detection with convolutional networks	NA	2017	article	NA	NA	NA	NA	NA
10.1016/j.media.2019.07.004	https://doi.org/10.1016%2Fj.media.2019.07.004	2019	oct	Elsevier {BV}	57	NA	237--248	Yutong Xie and Jianpeng Zhang and Yong Xia	Semi-supervised adversarial model for benign{\textendash}malignant lung nodule classification on chest {CT}	NA	2019	article	NA	NA	NA	NA	NA
10.1371/journal.pone.0188290	https://doi.org/10.1371%2Fjournal.pone.0188290	2017	nov	Public Library of Science ({PLoS})	12	11	e0188290	Guixia Kang and Kui Liu and Beibei Hou and Ningbo Zhang	3D multi-view convolutional neural networks for lung nodule classification	NA	2017	article	Yong Deng	NA	NA	NA	NA
10.1109/tmi.2016.2528162	https://doi.org/10.1109%2Ftmi.2016.2528162	2016	may	Institute of Electrical and Electronics Engineers ({IEEE})	35	5	1285--1298	Hoo-Chang Shin and Holger R. Roth and Mingchen Gao and Le Lu and Ziyue Xu and Isabella Nogues and Jianhua Yao and Daniel Mollura and Ronald M. Summers	Deep Convolutional Neural Networks for Computer-Aided Detection: {CNN} Architectures, Dataset Characteristics and Transfer Learning	NA	2016	article	NA	NA	NA	NA	NA
10.1109/tmi.2019.2947595	https://doi.org/10.1109%2Ftmi.2019.2947595	2020	may	Institute of Electrical and Electronics Engineers ({IEEE})	39	5	1419--1429	Onur Ozdemir and Rebecca L. Russell and Andrew A. Berlin	A 3D Probabilistic Deep Learning System for Detection and Diagnosis of Lung Cancer Using Low-Dose {CT} Scans	NA	2020	article	NA	NA	NA	NA	NA
10.1016/j.compbiomed.2014.12.008	https://doi.org/10.1016%2Fj.compbiomed.2014.12.008	2015	feb	Elsevier {BV}	57	NA	139--149	Shiwen Shen and Alex A.T. Bui and Jason Cong and William Hsu	An automated lung segmentation approach using bidirectional chain codes to improve nodule detection accuracy	NA	2015	article	NA	NA	NA	NA	NA
10.1007/s00330-015-4030-7	https://doi.org/10.1007%2Fs00330-015-4030-7	2015	oct	Springer Science and Business Media {LLC}	26	7	2139--2147	Colin Jacobs and Eva M. van Rikxoort and Keelin Murphy and Mathias Prokop and Cornelia M. Schaefer-Prokop and Bram van Ginneken	Computer-aided detection of pulmonary nodules: a comparative study using the public {LIDC}/{IDRI} database	NA	2015	article	NA	NA	NA	NA	NA
10.1007/s10278-018-0052-4	https://doi.org/10.1007%2Fs10278-018-0052-4	2018	apr	Springer Science and Business Media {LLC}	31	5	748--760	Xiaoming Liu and Shuxu Guo and Bingtao Yang and Shuzhi Ma and Huimao Zhang and Jing Li and Changjian Sun and Lanyi Jin and Xueyan Li and Qi Yang and Yu Fu	Automatic Organ Segmentation for {CT} Scans Based on Super-Pixel and Convolutional Neural Networks	NA	2018	article	NA	NA	NA	NA	NA
10.1002/mp.12480	https://doi.org/10.1002%2Fmp.12480	2017	aug	Wiley	44	10	5221--5233	Xiangrong Zhou and Ryosuke Takayama and Song Wang and Takeshi Hara and Hiroshi Fujita	Deep learning of the sectional appearances of 3D {CT} images for anatomical structure segmentation based on an {FCN} voting method	NA	2017	article	NA	NA	NA	NA	NA
10.1159/000374046	https://doi.org/10.1159%2F000374046	2015	NA	S. Karger {AG}	35	6	2463--2471	Zhijun Zhao and Jingtao Chen and Xiaoxiang Yin and Huayong Song and Xinchun Wang and Jing Wang	Establishing Assistant Diagnosis Models of Solitary Pulmonary Nodules Based on Intelligent Algorithms	NA	2015	article	NA	NA	NA	NA	NA
10.1002/mp.12837	https://doi.org/10.1002%2Fmp.12837	2018	mar	Wiley	45	5	2063--2075	Xuhua Ren and Lei Xiang and Dong Nie and Yeqin Shao and Huan Zhang and Dinggang Shen and Qian Wang	Interleaved 3D-{CNNs} for joint segmentation of small-volume structures in head and neck {CT} images	NA	2018	article	NA	NA	NA	NA	NA
10.1016/j.diii.2019.01.008	https://doi.org/10.1016%2Fj.diii.2019.01.008	2019	apr	Elsevier {BV}	100	4	251--257	M. Santin and C. Brama and H. Th{\'{e}}ro and E. Ketheeswaran and I. El-Karoui and F. Bidault and R. Gillet and P. Gondim Teixeira and A. Blum	Detecting abnormal thyroid cartilages on {CT} using deep learning	NA	2019	article	NA	NA	NA	NA	NA
10.1016/j.ejmp.2018.06.012	https://doi.org/10.1016%2Fj.ejmp.2018.06.012	2018	aug	Elsevier {BV}	52	NA	33--41	Domen Mo{\v{c}}nik and Bulat Ibragimov and Lei Xing and Primo{\v{z}} Strojan and Bo{\v{s}}tjan Likar and Franjo Pernu{\v{s}} and Toma{\v{z}} Vrtovec	Segmentation of parotid glands from registered {CT} and {MR} images	NA	2018	article	NA	NA	NA	NA	NA
10.1002/alr.22196	https://doi.org/10.1002%2Falr.22196	2018	aug	Wiley	9	1	46--52	Naweed I. Chowdhury and Timothy L. Smith and Rakesh K. Chandra and Justin H. Turner	Automated classification of osteomeatal complex inflammation on computed tomography using convolutional neural networks	NA	2018	article	NA	NA	NA	NA	NA
10.1088/1361-6560/ab2c95	https://doi.org/10.1088%2F1361-6560%2Fab2c95	2019	sep	{IOP} Publishing	64	17	175020	Bingjiang Qiu and Jiapan Guo and Joep Kraeima and Haye H Glas and Ronald J H Borra and Max J H Witjes and Peter M A van Ooijen	Automatic segmentation of the mandible from computed tomography scans for 3D virtual surgical planning using the convolutional neural network	NA	2019	article	NA	NA	NA	NA	NA
10.1007/s00330-019-06098-8	https://doi.org/10.1007%2Fs00330-019-06098-8	2019	mar	Springer Science and Business Media {LLC}	29	10	5452--5457	Jeong Hoon Lee and Eun Ju Ha and Ju Han Kim	Application of deep learning to the diagnosis of cervical lymph node metastasis from thyroid cancer with {CT}	NA	2019	article	NA	NA	NA	NA	NA
10.1109/embc.2018.8512458	https://doi.org/10.1109%2Fembc.2018.8512458	2018	jul	{IEEE}	NA	NA	NA	Jan Egger and Birgit Pfarrkirchner and Christina Gsaxner and Lydia Lindner and Dieter Schmalstieg and Jurgen Wallner	Fully Convolutional Mandible Segmentation on a valid Ground- Truth Dataset	NA	2018	inproceedings	NA	NA	NA	NA	NA
10.1155/2019/7401235	https://doi.org/10.1155%2F2019%2F7401235	2019	oct	Hindawi Limited	2019	NA	1--13	Zuopeng Zhao and Chen Ye and Yanjun Hu and Ceng Li and Xiaofeng Li	Cascade and Fusion of Multitask Convolutional Neural Networks for Detection of Thyroid Nodules in Contrast-Enhanced {CT}	NA	2019	article	NA	NA	NA	NA	NA
10.1088/1361-6560/ab2c95	https://doi.org/10.1088%2F1361-6560%2Fab2c95	2019	sep	{IOP} Publishing	64	17	175020	Bingjiang Qiu and Jiapan Guo and Joep Kraeima and Haye H Glas and Ronald J H Borra and Max J H Witjes and Peter M A van Ooijen	Automatic segmentation of the mandible from computed tomography scans for 3D virtual surgical planning using the convolutional neural network	NA	2019	article	NA	NA	NA	NA	NA
10.1038/s41598-018-32441-y	https://doi.org/10.1038%2Fs41598-018-32441-y	2018	sep	Springer Science and Business Media {LLC}	8	1	NA	Benjamin H. Kann and Sanjay Aneja and Gokoulakrichenane V. Loganadane and Jacqueline R. Kelly and Stephen M. Smith and Roy H. Decker and James B. Yu and Henry S. Park and Wendell G. Yarbrough and Ajay Malhotra and Barbara A. Burtness and Zain A. Husain	Pretreatment Identification of Head and Neck Cancer Nodal Metastasis and Extranodal Extension Using Deep Learning Neural Networks	NA	2018	article	NA	NA	NA	NA	NA
10.1155/2019/7401235	https://doi.org/10.1155%2F2019%2F7401235	2019	oct	Hindawi Limited	2019	NA	1--13	Zuopeng Zhao and Chen Ye and Yanjun Hu and Ceng Li and Xiaofeng Li	Cascade and Fusion of Multitask Convolutional Neural Networks for Detection of Thyroid Nodules in Contrast-Enhanced {CT}	NA	2019	article	NA	NA	NA	NA	NA
10.1016/j.acra.2019.06.017	https://doi.org/10.1016%2Fj.acra.2019.06.017	2019	dec	Elsevier {BV}	26	12	1686--1694	Ryan Barnard and Josh Tan and Brandon Roller and Caroline Chiles and Ashley A. Weaver and Robert D. Boutin and Stephen B. Kritchevsky and Leon Lenchik	Machine Learning for Automatic Paraspinous Muscle Area and Attenuation Measures on Low-Dose Chest {CT} Scans	NA	2019	article	NA	NA	NA	NA	NA
10.1016/j.compbiomed.2017.05.018	https://doi.org/10.1016%2Fj.compbiomed.2017.05.018	2017	aug	Elsevier {BV}	87	NA	95--103	Soufiane Belharbi and Cl{\'{e}}ment Chatelain and Romain H{\'{e}}rault and S{\'{e}}bastien Adam and S{\'{e}}bastien Thureau and Mathieu Chastan and Romain Modzelewski	Spotting L3 slice in {CT} scans using deep convolutional network and transfer learning	NA	2017	article	NA	NA	NA	NA	NA
10.1007/s10439-014-1176-4	https://doi.org/10.1007%2Fs10439-014-1176-4	2014	nov	Springer Science and Business Media {LLC}	43	5	1247--1259	Chengwen Chu and Cheng Chen and Li Liu and Guoyan Zheng	{FACTS}: Fully Automatic {CT} Segmentation of a Hip Joint	NA	2014	article	NA	NA	NA	NA	NA
10.1109/tmi.2018.2798293	https://doi.org/10.1109%2Ftmi.2018.2798293	2018	may	Institute of Electrical and Electronics Engineers ({IEEE})	37	5	1266--1275	Haofu Liao and Addisu Mesfin and Jiebo Luo	Joint Vertebrae Identification and Localization in Spinal {CT} Images by Combining Short- and Long-Range Contextual Information	NA	2018	article	NA	NA	NA	NA	NA
10.3174/ajnr.a5742	https://doi.org/10.3174%2Fajnr.a5742	2018	jul	American Society of Neuroradiology ({ASNR})	39	9	1609--1616	P.D. Chang and E. Kuoy and J. Grinband and B.D. Weinberg and M. Thompson and R. Homo and J. Chen and H. Abcede and M. Shafie and L. Sugrue and C.G. Filippi and M.-Y. Su and W. Yu and C. Hess and D. Chow	Hybrid 3D/2D Convolutional Neural Network for Hemorrhage Evaluation on Head {CT}	NA	2018	article	NA	NA	NA	NA	NA
10.1016/j.compbiomed.2019.103487	https://doi.org/10.1016%2Fj.compbiomed.2019.103487	2019	dec	Elsevier {BV}	115	NA	103487	Albert Cl{\`{e}}rigues and Sergi Valverde and Jose Bernal and Jordi Freixenet and Arnau Oliver and Xavier Llad{\'{o}}	Acute ischemic stroke lesion core segmentation in {CT} perfusion images using fully convolutional neural networks	NA	2019	article	NA	NA	NA	NA	NA
10.1038/s41746-017-0015-z	https://doi.org/10.1038%2Fs41746-017-0015-z	2018	apr	Springer Science and Business Media {LLC}	1	1	NA	Mohammad R. Arbabshirani and Brandon K. Fornwalt and Gino J. Mongelluzzo and Jonathan D. Suever and Brandon D. Geise and Aalpen A. Patel and Gregory J. Moore	Advanced machine learning in action: identification of intracranial hemorrhage on computed tomography scans of the head with clinical workflow integration	NA	2018	article	NA	NA	NA	NA	NA
10.1161/strokeaha.118.022649	https://doi.org/10.1161%2Fstrokeaha.118.022649	2019	jun	Ovid Technologies (Wolters Kluwer Health)	50	6	1578--1581	Aimen S. Kasasbeh and S{\o}ren Christensen and Mark W. Parsons and Bruce Campbell and Gregory W. Albers and Maarten G. Lansberg	Artificial Neural Network Computer Tomography Perfusion Prediction of Ischemic Core	NA	2019	article	NA	NA	NA	NA	NA
10.1136/neurintsurg-2019-015471	https://doi.org/10.1136%2Fneurintsurg-2019-015471	2019	dec	{BMJ}	12	9	848--852	Renan Sales Barros and Manon L Tolhuisen and Anna MM Boers and Ivo Jansen and Elena Ponomareva and Diederik W J Dippel and Aad van der Lugt and Robert J van Oostenbrugge and Wim H van Zwam and Olvert A Berkhemer and Mayank Goyal and Andrew M Demchuk and Bijoy K Menon and Peter Mitchell and Michael D Hill and Tudor G Jovin and Antoni Davalos and Bruce C V Campbell and Jeffrey L Saver and Yvo B W E…	Automatic segmentation of cerebral infarcts in follow-up computed tomography images with convolutional neural networks	NA	2019	article	NA	NA	NA	NA	NA
10.1161/strokeaha.119.026561	https://doi.org/10.1161%2Fstrokeaha.119.026561	2019	dec	Ovid Technologies (Wolters Kluwer Health)	50	12	3416--3423	Natasha Ironside and Ching-Jen Chen and Simukayi Mutasa and Justin L. Sim and Saurabh Marfatia and David Roh and Dale Ding and Stephan A. Mayer and Angela Lignelli and Edward Sander Connolly	Fully Automated Segmentation Algorithm for Hematoma Volumetric Analysis in Spontaneous Intracerebral Hemorrhage	NA	2019	article	NA	NA	NA	NA	NA
10.1038/s41598-019-54491-6	https://doi.org/10.1038%2Fs41598-019-54491-6	2019	nov	Springer Science and Business Media {LLC}	9	1	NA	Ajay Patel and Floris H. B. M. Schreuder and Catharina J. M. Klijn and Mathias Prokop and Bram van Ginneken and Henk A. Marquering and Yvo B. W. E. M. Roos and M. Irem Baharoglu and Frederick J. A. Meijer and Rashindra Manniesing	Intracerebral Haemorrhage Segmentation in Non-Contrast {CT}	NA	2019	article	NA	NA	NA	NA	NA
10.1007/s11548-019-02038-5	https://doi.org/10.1007%2Fs11548-019-02038-5	2019	jul	Springer Science and Business Media {LLC}	14	11	1923--1932	Trevor J. Huff and Parker E. Ludwig and David Salazar and Justin A. Cramer	Fully automated intracranial ventricle segmentation on {CT} with 2D regional convolutional neural network to estimate ventricular volume	NA	2019	article	NA	NA	NA	NA	NA
10.1016/s0140-6736(18)31645-3	https://doi.org/10.1016%2Fs0140-6736%2818%2931645-3	2018	dec	Elsevier {BV}	392	10162	2388--2396	Sasank Chilamkurthy and Rohit Ghosh and Swetha Tanamala and Mustafa Biviji and Norbert G Campeau and Vasantha Kumar Venugopal and Vidur Mahajan and Pooja Rao and Prashant Warier	Deep learning algorithms for detection of critical findings in head {CT} scans: a retrospective study	NA	2018	article	NA	NA	NA	NA	NA
10.1007/s13246-018-0702-3	https://doi.org/10.1007%2Fs13246-018-0702-3	2018	oct	Springer Science and Business Media {LLC}	41	4	1009--1020	Mina Zareie and Hossein Parsaei and Saba Amiri and Malik Shahzad Awan and Mohsen Ghofrani	Automatic segmentation of vertebrae in 3D {CT} images using adaptive fast 3D pulse coupled neural networks	NA	2018	article	NA	NA	NA	NA	NA
10.1007/s00330-019-06163-2	https://doi.org/10.1007%2Fs00330-019-06163-2	2019	apr	Springer Science and Business Media {LLC}	29	11	6191--6201	Hai Ye and Feng Gao and Youbing Yin and Danfeng Guo and Pengfei Zhao and Yi Lu and Xin Wang and Junjie Bai and Kunlin Cao and Qi Song and Heye Zhang and Wei Chen and Xuejun Guo and Jun Xia	Precise diagnosis of intracranial hemorrhage and subtypes using a three-dimensional joint convolutional and recurrent neural network	NA	2019	article	NA	NA	NA	NA	NA
10.1073/pnas.1908021116	https://doi.org/10.1073%2Fpnas.1908021116	2019	oct	Proceedings of the National Academy of Sciences	116	45	22737--22745	Weicheng Kuo and Christian H<U+04D3>ne and Pratik Mukherjee and Jitendra Malik and Esther L. Yuh	Expert-level detection of acute intracranial hemorrhage on head computed tomography using deep learning	NA	2019	article	NA	NA	NA	NA	NA
10.1161/strokeaha.119.026430	https://doi.org/10.1161%2Fstrokeaha.119.026430	2019	nov	Ovid Technologies (Wolters Kluwer Health)	50	11	3277--3279	Gregory W. Albers and Michael J. Wald and Michael Mlynash and Juergen Endres and Roland Bammer and Matus Straka and Andreas Maier and Holly E. Hinson and Kevin N. Sheth and W. Taylor Kimberly and Bradley J. Molyneaux	Automated Calculation of Alberta Stroke Program Early {CT} Score	NA	2019	article	NA	NA	NA	NA	NA
10.1136/neurintsurg-2019-015471	https://doi.org/10.1136%2Fneurintsurg-2019-015471	2019	dec	{BMJ}	12	9	848--852	Renan Sales Barros and Manon L Tolhuisen and Anna MM Boers and Ivo Jansen and Elena Ponomareva and Diederik W J Dippel and Aad van der Lugt and Robert J van Oostenbrugge and Wim H van Zwam and Olvert A Berkhemer and Mayank Goyal and Andrew M Demchuk and Bijoy K Menon and Peter Mitchell and Michael D Hill and Tudor G Jovin and Antoni Davalos and Bruce C V Campbell and Jeffrey L Saver and Yvo B W E…	Automatic segmentation of cerebral infarcts in follow-up computed tomography images with convolutional neural networks	NA	2019	article	NA	NA	NA	NA	NA
10.1016/j.compbiomed.2018.10.012	https://doi.org/10.1016%2Fj.compbiomed.2018.10.012	2018	dec	Elsevier {BV}	103	NA	130--139	Jordi Minnema and Maureen van Eijnatten and Wouter Kouw and Faruk Diblen and Adriënne Mendrik and Jan Wolff	{CT} image segmentation of bone for medical additive manufacturing using a convolutional neural network	NA	2018	article	NA	NA	NA	NA	NA
10.1073/pnas.1908021116	https://doi.org/10.1073%2Fpnas.1908021116	2019	oct	Proceedings of the National Academy of Sciences	116	45	22737--22745	Weicheng Kuo and Christian H<U+04D3>ne and Pratik Mukherjee and Jitendra Malik and Esther L. Yuh	Expert-level detection of acute intracranial hemorrhage on head computed tomography using deep learning	NA	2019	article	NA	NA	NA	NA	NA
10.3389/fneur.2018.00687	https://doi.org/10.3389%2Ffneur.2018.00687	2018	aug	Frontiers Media {SA}	9	NA	NA	Rajat Dhar and Yasheng Chen and Hongyu An and Jin-Moo Lee	Application of Machine Learning to Automated Analysis of Cerebral Edema in Large Cohorts of Ischemic Stroke Patients	NA	2018	article	NA	NA	NA	NA	NA
10.1155/2019/3059170	https://doi.org/10.1155%2F2019%2F3059170	2019	jul	Hindawi Limited	2019	NA	1--9	Micha{\l} Klimont and Mateusz Flieger and Jacek Rzeszutek and Joanna Stachera and Aleksandra Zakrzewska and Katarzyna Jo{\'{n}}czyk-Potoczna	Automated Ventricular System Segmentation in Paediatric Patients Treated for Hydrocephalus Using Deep Learning Methods	NA	2019	article	NA	NA	NA	NA	NA
10.1016/j.compbiomed.2019.103516	https://doi.org/10.1016%2Fj.compbiomed.2019.103516	2019	dec	Elsevier {BV}	115	NA	103516	A. Hilbert and L.A. Ramos and H.J.A. van Os and S.D. Olabarriaga and M.L. Tolhuisen and M.J.H. Wermer and R.S. Barros and I. van der Schaaf and D. Dippel and Y.B.W.E.M. Roos and W.H. van Zwam and A.J. Yoo and B.J. Emmer and G.J. Lycklama {\`{a}} Nijeholt and A.H. Zwinderman and G.J. Strijkers and C.B.L.M. Majoie and H.A. Marquering	Data-efficient deep learning of radiological image data for outcome prediction after endovascular treatment of patients with acute ischemic stroke	NA	2019	article	NA	NA	NA	NA	NA
10.1038/s41551-018-0324-9	https://doi.org/10.1038%2Fs41551-018-0324-9	2018	dec	Springer Science and Business Media {LLC}	3	3	173--182	Hyunkwang Lee and Sehyo Yune and Mohammad Mansouri and Myeongchan Kim and Shahein H. Tajmir and Claude E. Guerrier and Sarah A. Ebert and Stuart R. Pomerantz and Javier M. Romero and Shahmir Kamalian and Ramon G. Gonzalez and Michael H. Lev and Synho Do	An explainable deep-learning algorithm for the detection of acute intracranial haemorrhage from small datasets	NA	2018	article	NA	NA	NA	NA	NA
10.1155/2019/3059170	https://doi.org/10.1155%2F2019%2F3059170	2019	jul	Hindawi Limited	2019	NA	1--9	Micha{\l} Klimont and Mateusz Flieger and Jacek Rzeszutek and Joanna Stachera and Aleksandra Zakrzewska and Katarzyna Jo{\'{n}}czyk-Potoczna	Automated Ventricular System Segmentation in Paediatric Patients Treated for Hydrocephalus Using Deep Learning Methods	NA	2019	article	NA	NA	NA	NA	NA
10.18383/j.tom.2016.00184	https://doi.org/10.18383%2Fj.tom.2016.00184	2016	dec	{MDPI} {AG}	2	4	421--429	Kenny H. Cha and Lubomir M. Hadjiiski and Ravi K. Samala and Heang-Ping Chan and Richard H. Cohan and Elaine M. Caoili and Chintana Paramagul and Ajjai Alva and Alon Z. Weizer	Bladder Cancer Segmentation in {CT} for Treatment Response Assessment: Application of Deep-Learning Convolution Neural Network{\textemdash}A Pilot Study	NA	2016	article	NA	NA	NA	NA	NA
10.1109/tmi.2015.2512606	https://doi.org/10.1109%2Ftmi.2015.2512606	2016	jun	Institute of Electrical and Electronics Engineers ({IEEE})	35	6	1395--1407	Chao Jin and Fei Shi and Dehui Xiang and Xueqing Jiang and Bin Zhang and Ximing Wang and Weifang Zhu and Enting Gao and Xinjian Chen	3D Fast Automatic Segmentation of Kidney Based on Modified {AAM} and Random Forest	NA	2016	article	NA	NA	NA	NA	NA
10.1016/j.diii.2019.03.001	https://doi.org/10.1016%2Fj.diii.2019.03.001	2019	apr	Elsevier {BV}	100	4	211--217	V. Couteaux and S. Si-Mohamed and R. Renard-Penna and O. Nempont and T. Lefevre and A. Popoff and G. Pizaine and N. Villain and I. Bloch and J. Behr and M.-F. Bellin and C. Roy and O. Rouvi{\`{e}}re and S. Montagne and N. Lassau and L. Boussel	Kidney cortex segmentation in 2D {CT} with U-Nets ensemble aggregation	NA	2019	article	NA	NA	NA	NA	NA
10.1002/mp.13326	https://doi.org/10.1002%2Fmp.13326	2019	jan	Wiley	46	2	634--648	Marshall N. Gordon and Lubomir M. Hadjiiski and Kenny H. Cha and Ravi K. Samala and Heang-Ping Chan and Richard H. Cohan and Elaine M. Caoili	Deep-learning convolutional neural network: Inner and outer bladder wall segmentation in {CT} urography	NA	2019	article	NA	NA	NA	NA	NA
10.1007/s11548-018-1733-7	https://doi.org/10.1007%2Fs11548-018-1733-7	2018	mar	Springer Science and Business Media {LLC}	13	7	967--975	Xuanang Xu and Fugen Zhou and Bo Liu	Automatic bladder segmentation from {CT} images using deep {CNN} and 3D fully connected {CRF}-{RNN}	NA	2018	article	NA	NA	NA	NA	NA
10.1002/mp.13438	https://doi.org/10.1002%2Fmp.13438	2019	feb	Wiley	46	4	1752--1765	Xiangyuan Ma and Lubomir M. Hadjiiski and Jun Wei and Heang-Ping Chan and Kenny H. Cha and Richard H. Cohan and Elaine M. Caoili and Ravi Samala and Chuan Zhou and Yao Lu	U-Net based deep learning bladder segmentation in {CT} urography	NA	2019	article	NA	NA	NA	NA	NA
10.1016/j.compbiomed.2018.04.021	https://doi.org/10.1016%2Fj.compbiomed.2018.04.021	2018	jun	Elsevier {BV}	97	NA	153--160	Martin Längkvist and Johan Jendeberg and Per Thunberg and Amy Loutfi and Mats Lid{\'{e}}n	Computer aided detection of ureteral stones in thin slice computed tomography volumes using Convolutional Neural Networks	NA	2018	article	NA	NA	NA	NA	NA
10.1118/1.4944498	https://doi.org/10.1118%2F1.4944498	2016	mar	Wiley	43	4	1882--1896	Kenny H. Cha and Lubomir Hadjiiski and Ravi K. Samala and Heang-Ping Chan and Elaine M. Caoili and Richard H. Cohan	Urinary bladder segmentation in {CT} urography using deep-learning convolutional neural network and level sets	NA	2016	article	NA	NA	NA	NA	NA
10.1038/s41598-017-01779-0	https://doi.org/10.1038%2Fs41598-017-01779-0	2017	may	Springer Science and Business Media {LLC}	7	1	NA	Kanishka Sharma and Christian Rupprecht and Anna Caroli and Maria Carolina Aparicio and Andrea Remuzzi and Maximilian Baust and Nassir Navab	Automatic Segmentation of Kidneys using Deep Learning for Total Kidney Volume Quantification in Autosomal Dominant Polycystic Kidney Disease	NA	2017	article	NA	NA	NA	NA	NA
10.1186/1752-0509-9-s5-s5	https://doi.org/10.1186%2F1752-0509-9-s5-s5	2015	sep	Springer Science and Business Media {LLC}	9	S5	NA	Hong Song and Wei Kang and Qian Zhang and Shuliang Wang	Kidney segmentation in {CT} sequences using {SKFCM} and improved {GrowCut} algorithm	NA	2015	article	NA	NA	NA	NA	NA
10.1007/s12194-019-00512-y	https://doi.org/10.1007%2Fs12194-019-00512-y	2019	apr	Springer Science and Business Media {LLC}	12	2	210--215	Fumio Hashimoto and Akihiro Kakimoto and Nozomi Ota and Shigeru Ito and Sadahiko Nishizawa	Automated segmentation of 2D low-dose {CT} images of the psoas-major muscle using deep convolutional neural networks	NA	2019	article	NA	NA	NA	NA	NA
10.1148/radiol.2018181432	https://doi.org/10.1148%2Fradiol.2018181432	2019	mar	Radiological Society of North America ({RSNA})	290	3	669--679	Alexander D. Weston and Panagiotis Korfiatis and Timothy L. Kline and Kenneth A. Philbrick and Petro Kostandy and Tomas Sakinis and Motokazu Sugimoto and Naoki Takahashi and Bradley J. Erickson	Automated Abdominal Segmentation of {CT} Scans for Body Composition Analysis Using Deep Learning	NA	2019	article	NA	NA	NA	NA	NA
10.1109/tmi.2018.2881678	https://doi.org/10.1109%2Ftmi.2018.2881678	2019	may	Institute of Electrical and Electronics Engineers ({IEEE})	38	5	1207--1215	Alexey A. Novikov and David Major and Maria Wimmer and Dimitrios Lenis and Katja Buhler	Deep Sequential Segmentation of Organs in Volumetric Medical Scans	NA	2019	article	NA	NA	NA	NA	NA
10.1016/j.compmedimag.2019.04.007	https://doi.org/10.1016%2Fj.compmedimag.2019.04.007	2019	jul	Elsevier {BV}	75	NA	47--55	Setareh Dabiri and Karteek Popuri and Elizabeth M. Cespedes Feliciano and Bette J. Caan and Vickie E. Baracos and Mirza Faisal Beg	Muscle segmentation in axial computed tomography ({CT}) images at the lumbar (L3) and thoracic (T4) levels for body composition analysis	NA	2019	article	NA	NA	NA	NA	NA
10.1259/bjr.20190327	https://doi.org/10.1259%2Fbjr.20190327	2019	aug	British Institute of Radiology	92	1100	20190327	Peter M. Graffy and Jiamin Liu and Perry J. Pickhardt and Joseph E. Burns and Jianhua Yao and Ronald M. Summers	Deep learning-based muscle segmentation and quantification at abdominal {CT}: application to a longitudinal adult screening cohort for sarcopenia assessment	NA	2019	article	NA	NA	NA	NA	NA
10.1016/j.media.2017.05.001	https://doi.org/10.1016%2Fj.media.2017.05.001	2017	oct	Elsevier {BV}	41	NA	40--54	Qi Dou and Lequan Yu and Hao Chen and Yueming Jin and Xin Yang and Jing Qin and Pheng-Ann Heng	3D deeply supervised network for automated segmentation of volumetric medical images	NA	2017	article	NA	NA	NA	NA	NA
10.1016/j.media.2019.02.005	https://doi.org/10.1016%2Fj.media.2019.02.005	2019	apr	Elsevier {BV}	53	NA	142--155	Nikolas Lessmann and Bram van Ginneken and Pim A. de Jong and Ivana I{\v{s}}gum	Iterative fully convolutional neural networks for automatic vertebra segmentation and identification	NA	2019	article	NA	NA	NA	NA	NA
10.1371/journal.pone.0143327	https://doi.org/10.1371%2Fjournal.pone.0143327	2015	nov	Public Library of Science ({PLoS})	10	11	e0143327	Chengwen Chu and Daniel L. Belav{\'{y}} and Gabriele Armbrecht and Martin Bansmann and Dieter Felsenberg and Guoyan Zheng	Fully Automatic Localization and Segmentation of 3D Vertebral Bodies from {CT}/{MR} Images via a Learning-Based Method	NA	2015	article	Dzung Pham	NA	NA	NA	NA
10.1109/tmi.2018.2876633	https://doi.org/10.1109%2Ftmi.2018.2876633	2019	apr	Institute of Electrical and Electronics Engineers ({IEEE})	38	4	1016--1025	Yuankai Huo and Zhoubing Xu and Hyeonsoo Moon and Shunxing Bao and Albert Assad and Tamara K. Moyo and Michael R. Savona and Richard G. Abramson and Bennett A. Landman	{SynSeg}-Net: Synthetic Segmentation Without Target Modality Ground Truth	NA	2019	article	NA	NA	NA	NA	NA
10.1007/s11548-018-1779-6	https://doi.org/10.1007%2Fs11548-018-1779-6	2018	may	Springer Science and Business Media {LLC}	13	8	1221--1231	Katharina Breininger and Shadi Albarqouni and Tanja Kurzendorfer and Marcus Pfister and Markus Kowarschik and Andreas Maier	Intraoperative stent segmentation in X-ray fluoroscopy for endovascular aortic repair	NA	2018	article	NA	NA	NA	NA	NA
10.1155/2018/5812059	https://doi.org/10.1155%2F2018%2F5812059	2018	NA	Hindawi Limited	2018	NA	1--11	Ivan Cruz-Aceves and Fernando Cervantes-Sanchez and Maria Susana Avila-Garcia	A Novel Multiscale Gaussian-Matched Filter Using Neural Networks for the Segmentation of X-Ray Coronary Angiograms	NA	2018	article	NA	NA	NA	NA	NA
10.1109/tnb.2018.2845103	https://doi.org/10.1109%2Ftnb.2018.2845103	2018	jul	Institute of Electrical and Electronics Engineers ({IEEE})	17	3	237--242	Xiaofei Zhang and Yi Zhang and Erik Y. Han and Nathan Jacobs and Qiong Han and Xiaoqin Wang and Jinze Liu	Classification of Whole Mammogram and Tomosynthesis Images Using Deep Convolutional Neural Networks	NA	2018	article	NA	NA	NA	NA	NA
10.1002/mp.12763	https://doi.org/10.1002%2Fmp.12763	2018	feb	Wiley	45	3	1178--1190	Juhun Lee and Robert M. Nishikawa	Automated mammographic breast density estimation using a fully convolutional network	NA	2018	article	NA	NA	NA	NA	NA
10.1016/j.compbiomed.2018.04.004	https://doi.org/10.1016%2Fj.compbiomed.2018.04.004	2018	may	Elsevier {BV}	96	NA	283--293	Mina Yousefi and Adam Krzy{\.{z}}ak and Ching Y. Suen	Mass detection in digital breast tomosynthesis data using convolutional neural networks and multiple instance learning	NA	2018	article	NA	NA	NA	NA	NA
10.1016/j.ijmedinf.2018.06.003	https://doi.org/10.1016%2Fj.ijmedinf.2018.06.003	2018	sep	Elsevier {BV}	117	NA	44--54	Mugahed A. Al-antari and Mohammed A. Al-masni and Mun-Taek Choi and Seung-Moo Han and Tae-Seong Kim	A fully integrated computer-aided diagnosis system for digital X-ray mammograms via deep learning detection, segmentation, and classification	NA	2018	article	NA	NA	NA	NA	NA
10.1016/j.cmpb.2018.01.007	https://doi.org/10.1016%2Fj.cmpb.2018.01.007	2018	mar	Elsevier {BV}	156	NA	191--207	Jo{\~{a}}o Ot{\'{a}}vio Bandeira Diniz and Pedro Henrique Bandeira Diniz and Thales Levi Azevedo Valente and Arist{\'{o}}fanes Corr{\^{e}}a Silva and Anselmo Cardoso de Paiva and Marcelo Gattass	Detection of mass regions in mammograms by bilateral analysis adapted to breast density using similarity indexes and convolutional neural networks	NA	2018	article	NA	NA	NA	NA	NA
10.1002/mp.12683	https://doi.org/10.1002%2Fmp.12683	2017	dec	Wiley	45	1	314--321	Aly A. Mohamed and Wendie A. Berg and Hong Peng and Yahong Luo and Rachel C. Jankowitz and Shandong Wu	A deep learning method for classifying mammographic breast density categories	NA	2017	article	NA	NA	NA	NA	NA
10.1148/radiol.2018180694	https://doi.org/10.1148%2Fradiol.2018180694	2019	jan	Radiological Society of North America ({RSNA})	290	1	52--58	Constance D. Lehman and Adam Yala and Tal Schuster and Brian Dontchos and Manisha Bahl and Kyle Swanson and Regina Barzilay	Mammographic Breast Density Assessment Using Deep Learning: Clinical Implementation	NA	2019	article	NA	NA	NA	NA	NA
10.1038/srep27327	https://doi.org/10.1038%2Fsrep27327	2016	jun	Springer Science and Business Media {LLC}	6	1	NA	Jinhua Wang and Xi Yang and Hongmin Cai and Wanchang Tan and Cangzheng Jin and Li Li	Discrimination of Breast Cancer with Microcalcifications on Mammography by Deep Learning	NA	2016	article	NA	NA	NA	NA	NA
10.1038/s41598-018-22437-z	https://doi.org/10.1038%2Fs41598-018-22437-z	2018	mar	Springer Science and Business Media {LLC}	8	1	NA	Dezs{\H{o}} Ribli and Anna Horv{\'{a}}th and Zsuzsa Unger and P{\'{e}}ter Pollner and Istv{\'{a}}n Csabai	Detecting and classifying lesions in mammograms with Deep Learning	NA	2018	article	NA	NA	NA	NA	NA
10.1109/tmi.2017.2751523	https://doi.org/10.1109%2Ftmi.2017.2751523	2017	nov	Institute of Electrical and Electronics Engineers ({IEEE})	36	11	2355--2365	Gustavo Carneiro and Jacinto Nascimento and Andrew P. Bradley	Automated Analysis of Unregistered Multi-View Mammograms With Deep Learning	NA	2017	article	NA	NA	NA	NA	NA
10.1016/j.cmpb.2018.01.011	https://doi.org/10.1016%2Fj.cmpb.2018.01.011	2018	apr	Elsevier {BV}	157	NA	19--30	Hiba Chougrad and Hamid Zouaki and Omar Alheyane	Deep Convolutional Neural Networks for breast cancer screening	NA	2018	article	NA	NA	NA	NA	NA
10.1371/journal.pone.0203355	https://doi.org/10.1371%2Fjournal.pone.0203355	2018	sep	Public Library of Science ({PLoS})	13	9	e0203355	Hwejin Jung and Bumsoo Kim and Inyeop Lee and Minhwan Yoo and Junhyun Lee and Sooyoun Ham and Okhee Woo and Jaewoo Kang	Detection of masses in mammograms using a one-stage object detector based on a deep convolutional neural network	NA	2018	article	Lars Kaderali	NA	NA	NA	NA
10.1158/1078-0432.ccr-18-1115	https://doi.org/10.1158%2F1078-0432.ccr-18-1115	2018	oct	American Association for Cancer Research ({AACR})	24	23	5902--5909	Sarah S. Aboutalib and Aly A. Mohamed and Wendie A. Berg and Margarita L. Zuley and Jules H. Sumkin and Shandong Wu	Deep Learning to Distinguish Recalled but Benign Mammography Images in Breast Cancer Screening	NA	2018	article	NA	NA	NA	NA	NA
10.1093/jnci/djy222	https://doi.org/10.1093%2Fjnci%2Fdjy222	2019	mar	Oxford University Press ({OUP})	111	9	916--922	Alejandro Rodriguez-Ruiz and Kristina L{\aa}ng and Albert Gubern-Merida and Mireille Broeders and Gisella Gennaro and Paola Clauser and Thomas H Helbich and Margarita Chevalier and Tao Tan and Thomas Mertelmeier and Matthew G Wallis and Ingvar Andersson and Sophia Zackrisson and Ritse M Mann and Ioannis Sechopoulos	Stand-Alone Artificial Intelligence for Breast Cancer Detection in Mammography: Comparison With 101 Radiologists	NA	2019	article	NA	NA	NA	NA	NA
10.1038/s41598-018-21215-1	https://doi.org/10.1038%2Fs41598-018-21215-1	2018	feb	Springer Science and Business Media {LLC}	8	1	NA	Eun-Kyung Kim and Hyo-Eun Kim and Kyunghwa Han and Bong Joo Kang and Yu-Mee Sohn and Ok Hee Woo and Chan Wha Lee	Applying Data-driven Imaging Biomarker in Mammography for Breast Cancer Screening: Preliminary Study	NA	2018	article	NA	NA	NA	NA	NA
10.1259/bjr.20180691	https://doi.org/10.1259%2Fbjr.20180691	2018	oct	British Institute of Radiology	NA	NA	20180691	Alexander Ciritsis and Cristina Rossi and Ilaria Vittoria De Martini and Matthias Eberhard and Magda Marcon and Anton S. Becker and Nicole Berger and Andreas Boss	Determination of mammographic breast density using a deep convolutional neural network	NA	2018	article	NA	NA	NA	NA	NA
10.1093/jnci/djy222	https://doi.org/10.1093%2Fjnci%2Fdjy222	2019	mar	Oxford University Press ({OUP})	111	9	916--922	Alejandro Rodriguez-Ruiz and Kristina L{\aa}ng and Albert Gubern-Merida and Mireille Broeders and Gisella Gennaro and Paola Clauser and Thomas H Helbich and Margarita Chevalier and Tao Tan and Thomas Mertelmeier and Matthew G Wallis and Ingvar Andersson and Sophia Zackrisson and Ritse M Mann and Ioannis Sechopoulos	Stand-Alone Artificial Intelligence for Breast Cancer Detection in Mammography: Comparison With 101 Radiologists	NA	2019	article	NA	NA	NA	NA	NA
10.1097/rli.0000000000000358	https://doi.org/10.1097%2Frli.0000000000000358	2017	jul	Ovid Technologies (Wolters Kluwer Health)	52	7	434--440	Anton S. Becker and Magda Marcon and Soleen Ghafoor and Moritz C. Wurnig and Thomas Frauenfelder and Andreas Boss	Deep Learning in Mammography	NA	2017	article	NA	NA	NA	NA	NA
10.1088/1361-6560/aa93d4	https://doi.org/10.1088%2F1361-6560%2Faa93d4	2017	nov	{IOP} Publishing	62	23	8894--8908	Ravi K Samala and Heang-Ping Chan and Lubomir M Hadjiiski and Mark A Helvie and Kenny H Cha and Caleb D Richter	Multi-task transfer learning deep convolutional neural network: application to computer-aided diagnosis of breast cancer on mammograms	NA	2017	article	NA	NA	NA	NA	NA
10.1109/tmi.2017.2655486	https://doi.org/10.1109%2Ftmi.2017.2655486	2017	may	Institute of Electrical and Electronics Engineers ({IEEE})	36	5	1172--1181	Juan Wang and Huanjun Ding and Fatemeh Azamian Bidgoli and Brian Zhou and Carlos Iribarren and Sabee Molloi and Pierre Baldi	Detecting Cardiovascular Disease from Mammograms With Deep Learning	NA	2017	article	NA	NA	NA	NA	NA
10.1109/embc.2017.8036918	https://doi.org/10.1109%2Fembc.2017.8036918	2017	jul	{IEEE}	NA	NA	NA	Egemen Sert and Seyda Ertekin and Ugur Halici	Ensemble of convolutional neural networks for classification of breast microcalcification from mammograms	NA	2017	inproceedings	NA	NA	NA	NA	NA
10.1016/j.media.2017.01.009	https://doi.org/10.1016%2Fj.media.2017.01.009	2017	apr	Elsevier {BV}	37	NA	114--128	Neeraj Dhungel and Gustavo Carneiro and Andrew P. Bradley	A deep learning approach for the analysis of masses in mammograms with minimal user intervention	NA	2017	article	NA	NA	NA	NA	NA
10.1007/s00330-014-3570-6	https://doi.org/10.1007%2Fs00330-014-3570-6	2015	jan	Springer Science and Business Media {LLC}	25	6	1768--1775	Matthias Benndorf and Elmar Kotter and Mathias Langer and Christoph Herda and Yirong Wu and Elizabeth S. Burnside	Development of an online, publicly accessible naive Bayesian decision support tool for mammographic mass lesions based on the American College of Radiology ({ACR}) {BI}-{RADS} lexicon	NA	2015	article	NA	NA	NA	NA	NA
10.1007/s00261-018-1824-5	https://doi.org/10.1007%2Fs00261-018-1824-5	2018	nov	Springer Science and Business Media {LLC}	44	6	2030--2039	Xinran Zhong and Ruiming Cao and Sepideh Shakeri and Fabien Scalzo and Yeejin Lee and Dieter R. Enzmann and Holden H. Wu and Steven S. Raman and Kyunghyun Sung	Deep transfer learning-based prostate cancer classification using 3 Tesla multi-parametric {MRI}	NA	2018	article	NA	NA	NA	NA	NA
10.1007/978-3-319-46723-8_51	https://doi.org/10.1007%2F978-3-319-46723-8_51	2016	NA	Springer International Publishing	NA	NA	442--450	Jinzheng Cai and Le Lu and Zizhao Zhang and Fuyong Xing and Lin Yang and Qian Yin	Pancreas Segmentation in {MRI} Using Graph-Based Decision Fusion on Convolutional Neural Networks	NA	2016	incollection	NA	NA	NA	NA	NA
10.1117/1.jmi.5.2.021208	https://doi.org/10.1117%2F1.jmi.5.2.021208	2018	jan	{SPIE}-Intl Soc Optical Eng	5	02	1	Zhiqiang Tian and Lizhi Liu and Zhenfeng Zhang and Baowei Fei	{PSNet}: prostate segmentation on {MRI} based on a convolutional neural network	NA	2018	article	NA	NA	NA	NA	NA
10.1007/s11548-019-01935-z	https://doi.org/10.1007%2Fs11548-019-01935-z	2019	mar	Springer Science and Business Media {LLC}	14	8	1259--1266	Tomomi Takenaga and Shouhei Hanaoka and Yukihiro Nomura and Mitsutaka Nemoto and Masaki Murata and Takahiro Nakao and Soichiro Miki and Takeharu Yoshikawa and Naoto Hayashi and Osamu Abe	Four-dimensional fully convolutional residual network-based liver segmentation in Gd-{EOB}-{DTPA}-enhanced {MRI}	NA	2019	article	NA	NA	NA	NA	NA
10.1117/1.jmi.6.4.044003	https://doi.org/10.1117%2F1.jmi.6.4.044003	2019	oct	{SPIE}-Intl Soc Optical Eng	6	04	1	Mariëlle J. A. Jansen and Hugo J. Kuijf and Maarten Niekel and Wouter B. Veldhuis and Frank J. Wessels and Max A. Viergever and Josien P. W. Pluim	Liver segmentation and metastases detection in {MR} images using convolutional neural networks	NA	2019	article	NA	NA	NA	NA	NA
10.1002/jmri.26330	https://doi.org/10.1002%2Fjmri.26330	2018	oct	Wiley	49	6	1565--1576	Yechiel Lamash and Sila Kurugol and Moti Freiman and Jeannette M. Perez-Rossello and Michael J. Callahan and Athos Bousvaros and Simon K. Warfield	Curved planar reformatting and convolutional neural network-based segmentation of the small bowel for visualization and quantitative assessment of pediatric Crohn{\textquotesingle}s disease from {MRI}	NA	2018	article	NA	NA	NA	NA	NA
10.1038/s41598-017-05728-9	https://doi.org/10.1038%2Fs41598-017-05728-9	2017	jul	Springer Science and Business Media {LLC}	7	1	NA	Stefano Trebeschi and Joost J. M. van Griethuysen and Doenja M. J. Lambregts and Max J. Lahaye and Chintan Parmar and Frans C. H. Bakers and Nicky H. G. M. Peters and Regina G. H. Beets-Tan and Hugo J. W. L. Aerts	Deep Learning for Fully-Automated Localization and Segmentation of Rectal Cancer on Multiparametric {MR}	NA	2017	article	NA	NA	NA	NA	NA
10.1109/tmi.2018.2881110	https://doi.org/10.1109%2Ftmi.2018.2881110	2019	may	Institute of Electrical and Electronics Engineers ({IEEE})	38	5	1185--1196	Yuankai Huo and Zhoubing Xu and Shunxing Bao and Camilo Bermudez and Hyeonsoo Moon and Prasanna Parvathaneni and Tamara K. Moyo and Michael R. Savona and Albert Assad and Richard G. Abramson and Bennett A. Landman	Splenomegaly Segmentation on Multi-Modal {MRI} Using Deep Convolutional Networks	NA	2019	article	NA	NA	NA	NA	NA
10.1016/j.compbiomed.2019.01.026	https://doi.org/10.1016%2Fj.compbiomed.2019.01.026	2019	apr	Elsevier {BV}	107	NA	47--57	Qing Zhou and Zhiyong Zhou and Chunmiao Chen and Guohua Fan and Guangqiang Chen and Haiyan Heng and Jiansong Ji and Yakang Dai	Grading of hepatocellular carcinoma using 3D {SE}-{DenseNet} in dynamic enhanced {MR} images	NA	2019	article	NA	NA	NA	NA	NA
10.1148/radiol.2017171928	https://doi.org/10.1148%2Fradiol.2017171928	2018	apr	Radiological Society of North America ({RSNA})	287	1	146--155	Koichiro Yasaka and Hiroyuki Akai and Akira Kunimatsu and Osamu Abe and Shigeru Kiryu	Liver Fibrosis: Deep Convolutional Neural Network for Staging by Using Gadoxetic Acid{\textendash}enhanced Hepatobiliary Phase {MR} Images	NA	2018	article	NA	NA	NA	NA	NA
10.1158/0008-5472.can-18-0494	https://doi.org/10.1158%2F0008-5472.can-18-0494	2018	jul	American Association for Cancer Research ({AACR})	NA	NA	canres.0494.2018	Yun Lu and Qiyue Yu and Yuanxiang Gao and Yunpeng Zhou and Guangwei Liu and Qian Dong and Jinlong Ma and Lei Ding and Hongwei Yao and Zhongtao Zhang and Gang Xiao and Qi An and Guiying Wang and Jinchuan Xi and Weitang Yuan and Yugui Lian and Dianliang Zhang and Chunbo Zhao and Qin Yao and Wei Liu and Xiaoming Zhou and Shuhao Liu and Qingyao Wu and Wenjian Xu and Jianli Zhang and Dongshen Wang and…	Identification of Metastatic Lymph Nodes in {MR} Imaging with Faster Region-based Convolutional Neural Network	NA	2018	article	NA	NA	NA	NA	NA
10.1117/1.jmi.6.4.044003	https://doi.org/10.1117%2F1.jmi.6.4.044003	2019	oct	{SPIE}-Intl Soc Optical Eng	6	04	1	Mariëlle J. A. Jansen and Hugo J. Kuijf and Maarten Niekel and Wouter B. Veldhuis and Frank J. Wessels and Max A. Viergever and Josien P. W. Pluim	Liver segmentation and metastases detection in {MR} images using convolutional neural networks	NA	2019	article	NA	NA	NA	NA	NA
10.1117/1.jmi.6.4.044003	https://doi.org/10.1117%2F1.jmi.6.4.044003	2019	oct	{SPIE}-Intl Soc Optical Eng	6	04	1	Mariëlle J. A. Jansen and Hugo J. Kuijf and Maarten Niekel and Wouter B. Veldhuis and Frank J. Wessels and Max A. Viergever and Josien P. W. Pluim	Liver segmentation and metastases detection in {MR} images using convolutional neural networks	NA	2019	article	NA	NA	NA	NA	NA
10.1117/1.jmi.6.4.044003	https://doi.org/10.1117%2F1.jmi.6.4.044003	2019	oct	{SPIE}-Intl Soc Optical Eng	6	04	1	Mariëlle J. A. Jansen and Hugo J. Kuijf and Maarten Niekel and Wouter B. Veldhuis and Frank J. Wessels and Max A. Viergever and Josien P. W. Pluim	Liver segmentation and metastases detection in {MR} images using convolutional neural networks	NA	2019	article	NA	NA	NA	NA	NA
10.1681/asn.2018090902	https://doi.org/10.1681%2Fasn.2018090902	2019	jul	American Society of Nephrology ({ASN})	30	8	1514--1522	Maatje D.A. van Gastel and Marie E. Edwards and Vicente E. Torres and Bradley J. Erickson and Ron T. Gansevoort and Timothy L. Kline	Automatic Measurement of Kidney and Liver Volumes from {MR} Images of Patients Affected by Autosomal Dominant Polycystic Kidney Disease	NA	2019	article	NA	NA	NA	NA	NA
10.1007/s10278-017-9978-1	https://doi.org/10.1007%2Fs10278-017-9978-1	2017	may	Springer Science and Business Media {LLC}	30	4	442--448	Timothy L. Kline and Panagiotis Korfiatis and Marie E. Edwards and Jaime D. Blais and Frank S. Czerwiec and Peter C. Harris and Bernard F. King and Vicente E. Torres and Bradley J. Erickson	Performance of an Artificial Multi-observer Deep Neural Network for Fully Automated Segmentation of Polycystic Kidneys	NA	2017	article	NA	NA	NA	NA	NA
10.1109/tmi.2019.2901928	https://doi.org/10.1109%2Ftmi.2019.2901928	2019	nov	Institute of Electrical and Electronics Engineers ({IEEE})	38	11	2496--2506	Ruiming Cao and Amirhossein Mohammadian Bajgiran and Sohrab Afshari Mirak and Sepideh Shakeri and Xinran Zhong and Dieter Enzmann and Steven Raman and Kyunghyun Sung	Joint Prostate Cancer Detection and Gleason Score Prediction in mp-{MRI} via {FocalNet}	NA	2019	article	NA	NA	NA	NA	NA
10.1016/j.ejrad.2017.04.008	https://doi.org/10.1016%2Fj.ejrad.2017.04.008	2017	jul	Elsevier {BV}	92	NA	1--10	Ji Hye Min and Young Kon Kim and Seo-Youn Choi and Woo Kyoung Jeong and Won Jae Lee and Sang Yun Ha and Soohyun Ahn and Hyeon Seon Ahn	Differentiation between cholangiocarcinoma and hepatocellular carcinoma with target sign on diffusion-weighted imaging and hepatobiliary phase gadoxetic acid-enhanced {MR} imaging: Classification tree analysis applying capsule and septum	NA	2017	article	NA	NA	NA	NA	NA
10.1016/j.diii.2019.02.008	https://doi.org/10.1016%2Fj.diii.2019.02.008	2019	apr	Elsevier {BV}	100	4	219--225	P. Herent and B. Schmauch and P. Jehanno and O. Dehaene and C. Saillard and C. Balleyguier and J. Arfi-Rouche and S. J{\'{e}}gou	Detection and characterization of {MRI} breast lesions using deep learning	NA	2019	article	NA	NA	NA	NA	NA
10.1148/radiol.2018181352	https://doi.org/10.1148%2Fradiol.2018181352	2019	feb	Radiological Society of North America ({RSNA})	290	2	290--297	Daniel Truhn and Simone Schrading and Christoph Haarburger and Hannah Schneider and Dorit Merhof and Christiane Kuhl	Radiomic versus Convolutional Neural Networks Analysis for Classification of Contrast-enhancing Lesions at Multiparametric Breast {MRI}	NA	2019	article	NA	NA	NA	NA	NA
10.1002/mp.13699	https://doi.org/10.1002%2Fmp.13699	2019	aug	Wiley	46	10	4405--4416	Erik Verburg and Jelmer M. Wolterink and Stephanie N. Waard and Ivana I{\v{s}}gum and Carla H. Gils and Wouter B. Veldhuis and Kenneth G. A. Gilhuijs	Knowledge-based and deep learning-based automated chest wall segmentation in magnetic resonance images of extremely dense breasts	NA	2019	article	NA	NA	NA	NA	NA
10.1016/j.acra.2019.01.012	https://doi.org/10.1016%2Fj.acra.2019.01.012	2019	nov	Elsevier {BV}	26	11	1526--1535	Yang Zhang and Jeon-Hor Chen and Kai-Ting Chang and Vivian Youngjean Park and Min Jung Kim and Siwa Chan and Peter Chang and Daniel Chow and Alex Luk and Tiffany Kwong and Min-Ying Su	Automatic Breast and Fibroglandular Tissue Segmentation in Breast {MRI} Using Deep Learning by a Fully-Convolutional Residual Neural Network U-Net	NA	2019	article	NA	NA	NA	NA	NA
10.1109/tmi.2018.2865671	https://doi.org/10.1109%2Ftmi.2018.2865671	2019	feb	Institute of Electrical and Electronics Engineers ({IEEE})	38	2	435--447	Jun Zhang and Ashirbani Saha and Zhe Zhu and Maciej A. Mazurowski	Hierarchical Convolutional Neural Networks for Segmentation of Breast Tumors in {MRI} With Application to Radiogenomics	NA	2019	article	NA	NA	NA	NA	NA
10.2214/ajr.18.20813	https://doi.org/10.2214%2Fajr.18.20813	2019	jul	American Roentgen Ray Society	213	1	227--233	Tally Portnoi and Adam Yala and Tal Schuster and Regina Barzilay and Brian Dontchos and Leslie Lamb and Constance Lehman	Deep Learning Model to Assess Cancer Risk on the Basis of a Breast {MR} Image Alone	NA	2019	article	NA	NA	NA	NA	NA
10.1002/jmri.26244	https://doi.org/10.1002%2Fjmri.26244	2018	aug	Wiley	49	2	518--524	Richard Ha and Peter Chang and Simukayi Mutasa and Jenika Karcich and Sarah Goodman and Elyse Blum and Kevin Kalinsky and Michael Z. Liu and Sachin Jambawalikar	Convolutional Neural Network Using a Breast {MRI} Tumor Dataset Can Predict Oncotype Dx Recurrence Score	NA	2018	article	NA	NA	NA	NA	NA
10.1109/embc.2018.8512422	https://doi.org/10.1109%2Fembc.2018.8512422	2018	jul	{IEEE}	NA	NA	NA	Xiaowei Xu and Ling Fu and Yizhi Chen and Rasmus Larsson and Dandan Zhang and Shiteng Suo and Jia Hua and Jun Zhao	Breast Region Segmentation being Convolutional Neural Network in Dynamic Contrast Enhanced {MRI}	NA	2018	inproceedings	NA	NA	NA	NA	NA
10.1002/jmri.26721	https://doi.org/10.1002%2Fjmri.26721	2019	mar	Wiley	50	4	1144--1151	Juan Zhou and Lu-Yang Luo and Qi Dou and Hao Chen and Cheng Chen and Gong-Jie Li and Ze-Fei Jiang and Pheng-Ann Heng	Weakly supervised 3D deep learning for breast cancer classification and localization of the lesions in {MR} images	NA	2019	article	NA	NA	NA	NA	NA
10.1002/mp.12079	https://doi.org/10.1002%2Fmp.12079	2017	feb	Wiley	44	2	533--546	Mehmet Ufuk Dalm{\i}{\c{s}} and Geert Litjens and Katharina Holland and Arnaud Setio and Ritse Mann and Nico Karssemeijer and Albert Gubern-M{\'{e}}rida	Using deep learning to segment breast and fibroglandular tissue in {MRI} volumes	NA	2017	article	NA	NA	NA	NA	NA
10.1109/tmi.2018.2849959	https://doi.org/10.1109%2Ftmi.2018.2849959	2018	dec	Institute of Electrical and Electronics Engineers ({IEEE})	37	12	2695--2703	Shekoofeh Azizi and Sharareh Bayat and Pingkun Yan and Amir Tahmasebi and Jin Tae Kwak and Sheng Xu and Baris Turkbey and Peter Choyke and Peter Pinto and Bradford Wood and Parvin Mousavi and Purang Abolmaesumi	Deep Recurrent Neural Networks for Prostate Cancer Detection: Analysis of Temporal Enhanced Ultrasound	NA	2018	article	NA	NA	NA	NA	NA
10.3390/biom9110673	https://doi.org/10.3390%2Fbiom9110673	2019	oct	{MDPI} {AG}	9	11	673	Jun Akatsuka and Yoichiro Yamamoto and Tetsuro Sekine and Yasushi Numata and Hiromu Morikawa and Kotaro Tsutsumi and Masato Yanagi and Yuki Endo and Hayato Takeda and Tatsuro Hayashi and Masao Ueki and Gen Tamiya and Ichiro Maeda and Manabu Fukumoto and Akira Shimizu and Toyonori Tsuzuki and Go Kimura and Yukihiro Kondo	Illuminating Clues of Cancer Buried in Prostate {MR} Image: Deep Learning and Expert Approaches	NA	2019	article	NA	NA	NA	NA	NA
10.1109/tmi.2018.2820742	https://doi.org/10.1109%2Ftmi.2018.2820742	2018	sep	Institute of Electrical and Electronics Engineers ({IEEE})	37	9	2137--2148	Qiao Zheng and Herve Delingette and Nicolas Duchateau and Nicholas Ayache	3-D Consistent and Robust Segmentation of Cardiac Images by Deep Learning With Spatial Propagation	NA	2018	article	NA	NA	NA	NA	NA
10.1109/embc.2018.8513140	https://doi.org/10.1109%2Fembc.2018.8513140	2018	jul	{IEEE}	NA	NA	NA	Shuang Leng and Xulei Yang and Xiaodan Zhao and Zeng Zeng and Yi Su and Angela S. Koh and David Sim and Ju Le Tan and Ru San Tan and Liang Zhong	Computational Platform Based on Deep Learning for Segmenting Ventricular Endocardium in Long-axis Cardiac {MR} Imaging	NA	2018	inproceedings	NA	NA	NA	NA	NA
10.1109/tcyb.2017.2778799	https://doi.org/10.1109%2Ftcyb.2017.2778799	2019	feb	Institute of Electrical and Electronics Engineers ({IEEE})	49	2	495--504	Fangzhou Liao and Xi Chen and Xiaolin Hu and Sen Song	Estimation of the Volume of the Left Ventricle From {MRI} Images Using Deep Neural Networks	NA	2019	article	NA	NA	NA	NA	NA
10.1016/j.media.2017.04.002	https://doi.org/10.1016%2Fj.media.2017.04.002	2017	jul	Elsevier {BV}	39	NA	78--86	Li Kuo Tan and Yih Miin Liew and Einly Lim and Robert A. McLaughlin	Convolutional neural network regression for short-axis left ventricle segmentation in cardiac cine {MR} sequences	NA	2017	article	NA	NA	NA	NA	NA
10.1002/mrm.26631	https://doi.org/10.1002%2Fmrm.26631	2017	feb	Wiley	78	6	2439--2448	Michael R. Avendi and Arash Kheradvar and Hamid Jafarkhani	Automatic segmentation of the right ventricle from cardiac {MRI} using a learning-based approach	NA	2017	article	NA	NA	NA	NA	NA
10.1109/embc.2018.8512536	https://doi.org/10.1109%2Fembc.2018.8512536	2018	jul	{IEEE}	NA	NA	NA	Mina Nasr-Esfahani and Majid Mohrekesh and Mojtaba Akbari and S. M. Reza Soroushmehr and Ebrahim Nasr-Esfahani and Nader Karimi and Shadrokh Samavi and Kayvan Najarian	Left Ventricle Segmentation in Cardiac {MR} Images Using Fully Convolutional Network	NA	2018	inproceedings	NA	NA	NA	NA	NA
10.1016/j.media.2016.05.009	https://doi.org/10.1016%2Fj.media.2016.05.009	2017	jan	Elsevier {BV}	35	NA	159--171	Tuan Anh Ngo and Zhi Lu and Gustavo Carneiro	Combining deep learning and level set for the automated segmentation of the left ventricle of the heart from cardiac cine magnetic resonance	NA	2017	article	NA	NA	NA	NA	NA
10.1016/j.cmpb.2018.12.002	https://doi.org/10.1016%2Fj.cmpb.2018.12.002	2019	feb	Elsevier {BV}	169	NA	37--50	Ariel H. Curiale and Flavio D. Colavecchia and German Mato	Automatic quantification of the {LV} function and mass: A deep learning approach for cardiovascular {MRI}	NA	2019	article	NA	NA	NA	NA	NA
10.1002/mp.13853	https://doi.org/10.1002%2Fmp.13853	2019	oct	Wiley	46	12	5637--5651	Shusil Dangi and Cristian A. Linte and Ziv Yaniv	A distance map regularized {CNN} for cardiac cine {MR} image segmentation	NA	2019	article	NA	NA	NA	NA	NA
10.1155/2019/5636423	https://doi.org/10.1155%2F2019%2F5636423	2019	jul	Hindawi Limited	2019	NA	1--12	Fan Yang and Yan Zhang and Pinggui Lei and Lihui Wang and Yuehong Miao and Hong Xie and Zhu Zeng	A Deep Learning Segmentation Approach in Free-Breathing Real-Time Cardiac Magnetic Resonance Imaging	NA	2019	article	NA	NA	NA	NA	NA
10.1007/s11548-016-1429-9	https://doi.org/10.1007%2Fs11548-016-1429-9	2016	jun	Springer Science and Business Media {LLC}	11	11	1951--1964	Yurun Ma and Li Wang and Yide Ma and Min Dong and Shiqiang Du and Xiaoguang Sun	An {SPCNN}-{GVF}-based approach for the automatic segmentation of left ventricle in cardiac cine {MR} images	NA	2016	article	NA	NA	NA	NA	NA
10.1007/s11548-016-1429-9	https://doi.org/10.1007%2Fs11548-016-1429-9	2016	jun	Springer Science and Business Media {LLC}	11	11	1951--1964	Yurun Ma and Li Wang and Yide Ma and Min Dong and Shiqiang Du and Xiaoguang Sun	An {SPCNN}-{GVF}-based approach for the automatic segmentation of left ventricle in cardiac cine {MR} images	NA	2016	article	NA	NA	NA	NA	NA
10.1155/2017/1640835	https://doi.org/10.1155%2F2017%2F1640835	2017	NA	Hindawi Limited	2017	NA	1--10	Fan Yang and Yan He and Mubashir Hussain and Hong Xie and Pinggui Lei	Convolutional Neural Network for the Detection of End-Diastole and End-Systole Frames in Free-Breathing Cardiac Magnetic Resonance Imaging	NA	2017	article	NA	NA	NA	NA	NA
10.1186/s12968-018-0471-x	https://doi.org/10.1186%2Fs12968-018-0471-x	2018	sep	Springer Science and Business Media {LLC}	20	1	NA	Wenjia Bai and Matthew Sinclair and Giacomo Tarroni and Ozan Oktay and Martin Rajchl and Ghislain Vaillant and Aaron M. Lee and Nay Aung and Elena Lukaschuk and Mihir M. Sanghvi and Filip Zemrak and Kenneth Fung and Jose Miguel Paiva and Valentina Carapella and Young Jin Kim and Hideaki Suzuki and Bernhard Kainz and Paul M. Matthews and Steffen E. Petersen and Stefan K. Piechnik and Stefan Neubau…	Automated cardiovascular magnetic resonance image analysis with fully convolutional networks	NA	2018	article	NA	NA	NA	NA	NA
10.1016/j.compbiomed.2019.103356	https://doi.org/10.1016%2Fj.compbiomed.2019.103356	2019	aug	Elsevier {BV}	111	NA	103356	Wenjun Yan and Yuanyuan Wang and Rob J. van der Geest and Qian Tao	Cine {MRI} analysis by deep learning of optical flow: Adding the temporal dimension	NA	2019	article	NA	NA	NA	NA	NA
10.1016/j.media.2016.01.005	https://doi.org/10.1016%2Fj.media.2016.01.005	2016	may	Elsevier {BV}	30	NA	108--119	M.R. Avendi and Arash Kheradvar and Hamid Jafarkhani	A combined deep-learning and deformable-model approach to fully automatic segmentation of the left ventricle in cardiac {MRI}	NA	2016	article	NA	NA	NA	NA	NA
10.1109/embc.2017.8036913	https://doi.org/10.1109%2Fembc.2017.8036913	2017	jul	{IEEE}	NA	NA	NA	S Molaei and ME Shiri and K Horan and D Kahrobaei and B Nallamothu and K Najarian	Deep Convolutional Neural Networks for left ventricle segmentation	NA	2017	inproceedings	NA	NA	NA	NA	NA
10.1148/radiol.2018180513	https://doi.org/10.1148%2Fradiol.2018180513	2019	jan	Radiological Society of North America ({RSNA})	290	1	81--88	Qian Tao and Wenjun Yan and Yuanyuan Wang and Elisabeth H. M. Paiman and Denis P. Shamonin and Pankaj Garg and Sven Plein and Lu Huang and Liming Xia and Marek Sramko and Jarsolav Tintera and Albert de Roos and Hildo J. Lamb and Rob J. van der Geest	Deep Learning{\textendash}based Method for Fully Automatic Quantification of Left Ventricle Function from Cine {MR} Images: A Multivendor, Multicenter Study	NA	2019	article	NA	NA	NA	NA	NA
10.1016/j.media.2017.09.005	https://doi.org/10.1016%2Fj.media.2017.09.005	2018	jan	Elsevier {BV}	43	NA	54--65	Wufeng Xue and Gary Brahm and Sachin Pandey and Stephanie Leung and Shuo Li	Full left ventricle quantification via deep multitask relationships learning	NA	2018	article	NA	NA	NA	NA	NA
10.1002/jmri.25932	https://doi.org/10.1002%2Fjmri.25932	2018	jan	Wiley	48	1	140--152	Li Kuo Tan and Robert A. McLaughlin and Einly Lim and Yang Faridah Abdul Aziz and Yih Miin Liew	Fully automated segmentation of the left ventricle in cine cardiac {MRI} using neural network regression	NA	2018	article	NA	NA	NA	NA	NA
10.1002/jmri.26983	https://doi.org/10.1002%2Fjmri.26983	2019	nov	Wiley	51	6	1689--1696	Cian M. Scannell and Mitko Veta and Adriana D.M. Villa and Eva C. Sammut and Jack Lee and Marcel Breeuwer and Amedeo Chiribiri	Deep-Learning-Based Preprocessing for Quantitative Myocardial Perfusion {MRI}	NA	2019	article	NA	NA	NA	NA	NA
10.1109/tmi.2018.2866845	https://doi.org/10.1109%2Ftmi.2018.2866845	2019	feb	Institute of Electrical and Electronics Engineers ({IEEE})	38	2	515--524	Zhaohan Xiong and Vadim V. Fedorov and Xiaohang Fu and Elizabeth Cheng and Rob Macleod and Jichao Zhao	Fully Automatic Left Atrium Segmentation From Late Gadolinium Enhanced Magnetic Resonance Imaging Using a Dual Fully Convolutional Neural Network	NA	2019	article	NA	NA	NA	NA	NA
10.1109/tbme.2017.2762762	https://doi.org/10.1109%2Ftbme.2017.2762762	2018	sep	Institute of Electrical and Electronics Engineers ({IEEE})	65	9	1924--1934	Gongning Luo and Suyu Dong and Kuanquan Wang and Wangmeng Zuo and Shaodong Cao and Henggui Zhang	Multi-Views Fusion {CNN} for Left Ventricular Volumes Estimation on Cardiac {MR} Images	NA	2018	article	NA	NA	NA	NA	NA
10.1038/s41467-019-11012-3	https://doi.org/10.1038%2Fs41467-019-11012-3	2019	jul	Springer Science and Business Media {LLC}	10	1	NA	Jason A. Fries and Paroma Varma and Vincent S. Chen and Ke Xiao and Heliodoro Tejeda and Priyanka Saha and Jared Dunnmon and Henry Chubb and Shiraz Maskatia and Madalina Fiterau and Scott Delp and Euan Ashley and Christopher R{\'{e}} and James R. Priest	Weakly supervised classification of aortic valve malformations using unlabeled cardiac {MRI} sequences	NA	2019	article	NA	NA	NA	NA	NA
10.1109/embc.2018.8513607	https://doi.org/10.1109%2Fembc.2018.8513607	2018	jul	{IEEE}	NA	NA	NA	Nazanin Tahmasebi and Pierre Boulanger and Michelle Noga and Kumaradevan Punithakumar	A Fully Convolutional Deep Neural Network for Lung Tumor Boundary Tracking in {MRI}	NA	2018	inproceedings	NA	NA	NA	NA	NA
10.3892/etm.2018.6478	https://doi.org/10.3892%2Fetm.2018.6478	2018	jul	Spandidos Publications	NA	NA	NA	Zongqing Ma and Xi Wu and Qi Song and Yong Luo and Yan Wang and Jiliu Zhou	Automated nasopharyngeal carcinoma segmentation in magnetic resonance images by combination of convolutional neural networks and graph cut	NA	2018	article	NA	NA	NA	NA	NA
10.1117/1.jmi.6.4.044001	https://doi.org/10.1117%2F1.jmi.6.4.044001	2019	oct	{SPIE}-Intl Soc Optical Eng	6	04	1	Aur{\'{e}}lien Olivier and Olivier Moal and Bertrand Moal and Fanny Munsch and Gosuke Okubo and Igor Sibon and Vincent Dousset and Thomas Tourdias	Active learning strategy and hybrid training for infarct segmentation on diffusion {MRI} with a U-shaped network	NA	2019	article	NA	NA	NA	NA	NA
10.1109/embc.2015.7319015	https://doi.org/10.1109%2Fembc.2015.7319015	2015	aug	{IEEE}	NA	NA	NA	Kai-Wei Huang and Zhe-Yi Zhao and Qian Gong and Juan Zha and Liu Chen and Ran Yang	Nasopharyngeal carcinoma segmentation via {HMRF}-{EM} with maximum entropy	NA	2015	inproceedings	NA	NA	NA	NA	NA
10.1148/radiol.2018172322	https://doi.org/10.1148%2Fradiol.2018172322	2018	jul	Radiological Society of North America ({RSNA})	288	1	177--185	Berk Norman and Valentina Pedoia and Sharmila Majumdar	Use of 2D U-Net Convolutional Neural Networks for Automated Cartilage and Meniscus Segmentation of Knee {MR} Imaging Data to Determine Relaxometry and Morphometry	NA	2018	article	NA	NA	NA	NA	NA
10.1016/j.joca.2018.02.907	https://doi.org/10.1016%2Fj.joca.2018.02.907	2018	may	Elsevier {BV}	26	5	680--688	A. Tack and A. Mukhopadhyay and S. Zachow	Knee menisci segmentation using convolutional neural networks: data from the Osteoarthritis Initiative	NA	2018	article	NA	NA	NA	NA	NA
10.1002/mrm.26841	https://doi.org/10.1002%2Fmrm.26841	2017	jul	Wiley	79	4	2379--2391	Fang Liu and Zhaoye Zhou and Hyungseok Jang and Alexey Samsonov and Gengyan Zhao and Richard Kijowski	Deep convolutional neural network and 3D deformable approach for tissue segmentation in musculoskeletal magnetic resonance imaging	NA	2017	article	NA	NA	NA	NA	NA
10.1038/s41598-018-31486-3	https://doi.org/10.1038%2Fs41598-018-31486-3	2018	sep	Springer Science and Business Media {LLC}	8	1	NA	Kiwook Kim and Sungwon Kim and Young Han Lee and Seung Hyun Lee and Hye Sun Lee and Sungjun Kim	Performance of the deep convolutional neural network based magnetic resonance image scoring algorithm for differentiating between tuberculous and pyogenic spondylitis	NA	2018	article	NA	NA	NA	NA	NA
10.21037/qims.2019.04.03	https://doi.org/10.21037%2Fqims.2019.04.03	2019	apr	{AME} Publishing Company	9	4	579--589	Lun Matthew Wong and Lin Shi and Fan Xiao and James Francis Griffith	Fully automated segmentation of wrist bones on T2-weighted fat-suppressed {MR} images in early rheumatoid arthritis	NA	2019	article	NA	NA	NA	NA	NA
10.1002/jmri.26246	https://doi.org/10.1002%2Fjmri.26246	2018	oct	Wiley	49	2	400--410	Valentina Pedoia and Berk Norman and Sarah N. Mehany and Matthew D. Bucknor and Thomas M. Link and Sharmila Majumdar	3D convolutional neural networks for detection and severity staging of meniscus and {PFJ} cartilage morphological degenerative changes in osteoarthritis and anterior cruciate ligament subjects	NA	2018	article	NA	NA	NA	NA	NA
10.1016/j.compbiomed.2017.03.024	https://doi.org/10.1016%2Fj.compbiomed.2017.03.024	2017	may	Elsevier {BV}	84	NA	137--146	Juan Wang and Zhiyuan Fang and Ning Lang and Huishu Yuan and Min-Ying Su and Pierre Baldi	A multi-resolution approach for spinal metastasis detection using deep Siamese neural networks	NA	2017	article	NA	NA	NA	NA	NA
10.1016/j.diii.2019.03.002	https://doi.org/10.1016%2Fj.diii.2019.03.002	2019	apr	Elsevier {BV}	100	4	235--242	V. Couteaux and S. Si-Mohamed and O. Nempont and T. Lefevre and A. Popoff and G. Pizaine and N. Villain and I. Bloch and A. Cotten and L. Boussel	Automatic knee meniscus tear detection and orientation classification with Mask-{RCNN}	NA	2019	article	NA	NA	NA	NA	NA
10.1148/radiol.2018172986	https://doi.org/10.1148%2Fradiol.2018172986	2018	oct	Radiological Society of North America ({RSNA})	289	1	160--169	Fang Liu and Zhaoye Zhou and Alexey Samsonov and Donna Blankenbaker and Will Larison and Andrew Kanarek and Kevin Lian and Shivkumar Kambhampati and Richard Kijowski	Deep Learning Approach for Evaluating Knee {MR} Images: Achieving High Diagnostic Performance for Cartilage Lesion Detection	NA	2018	article	NA	NA	NA	NA	NA
10.1007/s11548-017-1625-2	https://doi.org/10.1007%2Fs11548-017-1625-2	2017	jun	Springer Science and Business Media {LLC}	12	11	1971--1983	Paola Casti and Arianna Mencattini and Marcello H. Nogueira-Barbosa and Lucas Frighetto-Pereira and Paulo Mazzoncini Azevedo-Marques and Eugenio Martinelli and Corrado Di Natale	Cooperative strategy for a dynamic ensemble of classification models in clinical applications: the case of {MRI} vertebral compression fractures	NA	2017	article	NA	NA	NA	NA	NA
10.1016/j.cmpb.2019.105063	https://doi.org/10.1016%2Fj.cmpb.2019.105063	2019	dec	Elsevier {BV}	182	NA	105063	Joo Young Kim and Kyunghan Ro and Sungmin You and Bo Rum Nam and Sunhyun Yook and Hee Seol Park and Jae Chul Yoo and Eunkyoung Park and Kyeongwon Cho and Baek Hwan Cho and In Young Kim	Development of an automatic muscle atrophy measuring algorithm to calculate the ratio of supraspinatus in supraspinous fossa using deep learning	NA	2019	article	NA	NA	NA	NA	NA
10.1007/s00330-019-06082-2	https://doi.org/10.1007%2Fs00330-019-06082-2	2019	mar	Springer Science and Business Media {LLC}	29	10	5441--5451	Yifeng He and Jiapan Guo and Xiaoyi Ding and Peter M. A. van Ooijen and Yaping Zhang and An Chen and Matthijs Oudkerk and Xueqian Xie	Convolutional neural network to predict the local recurrence of giant cell tumor of bone after curettage based on pre-surgery magnetic resonance images	NA	2019	article	NA	NA	NA	NA	NA
10.1007/s12021-018-9365-1	https://doi.org/10.1007%2Fs12021-018-9365-1	2018	feb	Springer Science and Business Media {LLC}	16	3-4	325--337	Zhongyi Han and Benzheng Wei and Stephanie Leung and Ilanit Ben Nachum and David Laidley and Shuo Li	Automated Pathogenesis-Based Diagnosis of Lumbar Neural Foraminal Stenosis via Deep Multiscale Multitask Learning	NA	2018	article	NA	NA	NA	NA	NA
10.1002/mrm.27229	https://doi.org/10.1002%2Fmrm.27229	2018	may	Wiley	80	6	2759--2770	Zhaoye Zhou and Gengyan Zhao and Richard Kijowski and Fang Liu	Deep convolutional neural network for segmentation of knee joint anatomy	NA	2018	article	NA	NA	NA	NA	NA
10.1016/j.diii.2019.02.007	https://doi.org/10.1016%2Fj.diii.2019.02.007	2019	apr	Elsevier {BV}	100	4	243--249	V. Roblot and Y. Giret and M. Bou Antoun and C. Morillot and X. Chassin and A. Cotten and J. Zerbib and L. Fournier	Artificial intelligence to diagnose meniscus tears on {MRI}	NA	2019	article	NA	NA	NA	NA	NA
10.1038/s41598-018-34817-6	https://doi.org/10.1038%2Fs41598-018-34817-6	2018	nov	Springer Science and Business Media {LLC}	8	1	NA	Cem M. Deniz and Siyuan Xiang and R. Spencer Hallyburton and Arakua Welbeck and James S. Babb and Stephen Honig and Kyunghyun Cho and Gregory Chang	Segmentation of the Proximal Femur from {MR} Images using Deep Convolutional Neural Networks	NA	2018	article	NA	NA	NA	NA	NA
10.1109/jtehm.2017.2717982	https://doi.org/10.1109%2Fjtehm.2017.2717982	2017	NA	Institute of Electrical and Electronics Engineers ({IEEE})	5	NA	1--12	Bilwaj Gaonkar and Yihao Xia and Diane S. Villaroman and Allison Ko and Mark Attiah and Joel S. Beckett and Luke Macyszyn	Multi-Parameter Ensemble Learning for Automated Vertebral Body Segmentation in Heterogeneously Acquired Clinical {MR} Images	NA	2017	article	NA	NA	NA	NA	NA
10.2214/ajr.18.20817	https://doi.org/10.2214%2Fajr.18.20817	2019	jul	American Roentgen Ray Society	213	1	155--162	Choong Guen Chee and Youngjune Kim and Yusuhn Kang and Kyong Joon Lee and Hee-Dong Chae and Jungheum Cho and Chang-Mo Nam and Dongjun Choi and Eugene Lee and Joon Woo Lee and Sung Hwan Hong and Joong Mo Ahn and Heung Sik Kang	Performance of a Deep Learning Algorithm in Detecting Osteonecrosis of the Femoral Head on Digital Radiography: A Comparison With Assessments by Radiologists	NA	2019	article	NA	NA	NA	NA	NA
10.1007/s00586-017-4956-3	https://doi.org/10.1007%2Fs00586-017-4956-3	2017	feb	Springer Science and Business Media {LLC}	26	5	1374--1383	Amir Jamaludin and and Meelis Lootus and Timor Kadir and Andrew Zisserman and Jill Urban and Michele C. Batti{\'{e}} and Jeremy Fairbank and Iain McCall	{ISSLS} {PRIZE} {IN} {BIOENGINEERING} {SCIENCE} 2017: Automation of reading of radiological features from magnetic resonance images ({MRIs}) of the lumbar spine without human intervention is comparable with an expert radiologist	NA	2017	article	NA	NA	NA	NA	NA
10.1371/journal.pmed.1002699	https://doi.org/10.1371%2Fjournal.pmed.1002699	2018	nov	Public Library of Science ({PLoS})	15	11	e1002699	Nicholas Bien and Pranav Rajpurkar and Robyn L. Ball and Jeremy Irvin and Allison Park and Erik Jones and Michael Bereket and Bhavik N. Patel and Kristen W. Yeom and Katie Shpanskaya and Safwan Halabi and Evan Zucker and Gary Fanton and Derek F. Amanatullah and Christopher F. Beaulieu and Geoffrey M. Riley and Russell J. Stewart and Francis G. Blankenberg and David B. Larson and Ricky H. Jones an…	Deep-learning-assisted diagnosis for knee magnetic resonance imaging: Development and retrospective validation of {MRNet}	NA	2018	article	Suchi Saria	NA	NA	NA	NA
10.1007/s10278-017-9945-x	https://doi.org/10.1007%2Fs10278-017-9945-x	2017	jan	Springer Science and Business Media {LLC}	30	4	406--412	Daniel Forsberg and Erik Sjöblom and Jeffrey L. Sunshine	Detection and Labeling of Vertebrae in {MR} Images Using Deep Learning with Clinical Annotations as Training Data	NA	2017	article	NA	NA	NA	NA	NA
10.1007/978-3-319-46723-8_40	https://doi.org/10.1007%2F978-3-319-46723-8_40	2016	NA	Springer International Publishing	NA	NA	344--351	Satyananda Kashyap and Ipek Oguz and Honghai Zhang and Milan Sonka	Automated Segmentation of Knee {MRI} Using Hierarchical Classifiers and Just Enough Interaction Based Learning: Data from Osteoarthritis Initiative	NA	2016	incollection	NA	NA	NA	NA	NA
10.1016/j.media.2017.07.002	https://doi.org/10.1016%2Fj.media.2017.07.002	2017	oct	Elsevier {BV}	41	NA	63--73	Amir Jamaludin and Timor Kadir and Andrew Zisserman	{SpineNet}: Automated classification and evidence visualization in spinal {MRIs}	NA	2017	article	NA	NA	NA	NA	NA
10.1007/s10278-016-9884-y	https://doi.org/10.1007%2Fs10278-016-9884-y	2016	may	Springer Science and Business Media {LLC}	29	6	677--695	M. H. Fazel Zarandi and A. Khadangi and F. Karimi and I. B. Turksen	A Computer-Aided Type-{II} Fuzzy Image Processing for Diagnosis of Meniscus Tear	NA	2016	article	NA	NA	NA	NA	NA
10.1007/s00256-016-2360-4	https://doi.org/10.1007%2Fs00256-016-2360-4	2016	mar	Springer Science and Business Media {LLC}	45	7	909--913	Haoti Zhong and David J. Miller and Kenneth L. Urish	T2 map signal variation predicts symptomatic osteoarthritis progression: data from the Osteoarthritis Initiative	NA	2016	article	NA	NA	NA	NA	NA
10.1016/j.media.2019.101538	https://doi.org/10.1016%2Fj.media.2019.101538	2019	dec	Elsevier {BV}	58	NA	101538	Darko {\v{S}}tern and Christian Payer and Martin Urschler	Automated age estimation from {MRI} volumes of the hand	NA	2019	article	NA	NA	NA	NA	NA
10.1016/j.compbiomed.2018.02.004	https://doi.org/10.1016%2Fj.compbiomed.2018.02.004	2018	apr	Elsevier {BV}	95	NA	43--54	Odelin Charron and Alex Lallement and Delphine Jarnet and Vincent Noblet and Jean-Baptiste Clavier and Philippe Meyer	Automatic detection and segmentation of brain metastases on multimodal {MR} images with a deep convolutional neural network	NA	2018	article	NA	NA	NA	NA	NA
10.1016/j.nicl.2017.10.007	https://doi.org/10.1016%2Fj.nicl.2017.10.007	2018	NA	Elsevier {BV}	17	NA	251--262	Pim Moeskops and Jeroen de Bresser and Hugo J. Kuijf and Adriënne M. Mendrik and Geert Jan Biessels and Josien P.W. Pluim and Ivana I{\v{s}}gum	Evaluation of a deep learning approach for the segmentation of brain tissues and white matter hyperintensities of presumed vascular origin in~{MRI}	NA	2018	article	NA	NA	NA	NA	NA
10.1016/j.media.2018.08.005	https://doi.org/10.1016%2Fj.media.2018.08.005	2018	dec	Elsevier {BV}	50	NA	23--35	Zhongyi Han and Benzheng Wei and Ashley Mercado and Stephanie Leung and Shuo Li	Spine-{GAN}: Semantic segmentation of multiple spinal structures	NA	2018	article	NA	NA	NA	NA	NA
10.1016/j.media.2018.01.004	https://doi.org/10.1016%2Fj.media.2018.01.004	2018	apr	Elsevier {BV}	45	NA	41--54	Xiaomeng Li and Qi Dou and Hao Chen and Chi-Wing Fu and Xiaojuan Qi and Daniel L. Belav{\'{y}} and Gabriele Armbrecht and Dieter Felsenberg and Guoyan Zheng and Pheng-Ann Heng	3D multi-scale {FCN} with random modality voxel dropout learning for Intervertebral Disc Localization and Segmentation from Multi-modality {MR} Images	NA	2018	article	NA	NA	NA	NA	NA
10.1016/j.compmedimag.2018.02.002	https://doi.org/10.1016%2Fj.compmedimag.2018.02.002	2018	jun	Elsevier {BV}	66	NA	28--43	Muhammad Febrian Rachmadi and Maria del C. Vald{\'{e}}s-Hern{\'{a}}ndez and Maria Leonora Fatimah Agan and Carol Di Perri and Taku Komura	Segmentation of white matter hyperintensities using convolutional neural networks with global spatial information in routine clinical brain {MRI} with none or mild vascular pathology	NA	2018	article	NA	NA	NA	NA	NA
10.1016/j.media.2018.02.009	https://doi.org/10.1016%2Fj.media.2018.02.009	2018	may	Elsevier {BV}	46	NA	106--117	Chunfeng Lian and Jun Zhang and Mingxia Liu and Xiaopeng Zong and Sheng-Che Hung and Weili Lin and Dinggang Shen	Multi-channel multi-scale fully convolutional network for 3D perivascular spaces segmentation in 7T {MR} images	NA	2018	article	NA	NA	NA	NA	NA
10.1109/tmi.2018.2791721	https://doi.org/10.1109%2Ftmi.2018.2791721	2018	jul	Institute of Electrical and Electronics Engineers ({IEEE})	37	7	1562--1573	Guotai Wang and Wenqi Li and Maria A. Zuluaga and Rosalind Pratt and Premal A. Patel and Michael Aertsen and Tom Doel and Anna L. David and Jan Deprest and Sebastien Ourselin and Tom Vercauteren	Interactive Medical Image Segmentation Using Deep Learning With Image-Specific Fine Tuning	NA	2018	article	NA	NA	NA	NA	NA
10.1016/j.neuroimage.2017.02.035	https://doi.org/10.1016%2Fj.neuroimage.2017.02.035	2018	apr	Elsevier {BV}	170	NA	434--445	Christian Wachinger and Martin Reuter and Tassilo Klein	{DeepNAT}: Deep convolutional neural network for segmenting neuroanatomy	NA	2018	article	NA	NA	NA	NA	NA
10.1002/jmri.25842	https://doi.org/10.1002%2Fjmri.25842	2017	aug	Wiley	47	4	948--953	Takahiro Nakao and Shouhei Hanaoka and Yukihiro Nomura and Issei Sato and Mitsutaka Nemoto and Soichiro Miki and Eriko Maeda and Takeharu Yoshikawa and Naoto Hayashi and Osamu Abe	Deep neural network-based computer-assisted detection of cerebral aneurysms in {MR} angiography	NA	2017	article	NA	NA	NA	NA	NA
10.1016/j.nicl.2018.101638	https://doi.org/10.1016%2Fj.nicl.2018.101638	2019	NA	Elsevier {BV}	21	NA	101638	Sergi Valverde and Mostafa Salem and Mariano Cabezas and Deborah Pareto and Joan C. Vilanova and Llu{\'{\i}}s Rami{\'{o}}-Torrent{\`{a}} and {\`{A}}lex Rovira and Joaquim Salvi and Arnau Oliver and Xavier Llad{\'{o}}	One-shot domain adaptation in multiple sclerosis lesion segmentation using convolutional neural networks	NA	2019	article	NA	NA	NA	NA	NA
10.1016/j.neucom.2016.05.082	https://doi.org/10.1016%2Fj.neucom.2016.05.082	2017	mar	Elsevier {BV}	229	NA	3--12	Lichi Zhang and Qian Wang and Yaozong Gao and Hongxin Li and Guorong Wu and Dinggang Shen	Concatenated spatially-localized random forests for hippocampus labeling in adult and infant {MR} brain images	NA	2017	article	NA	NA	NA	NA	NA
10.1117/1.jmi.6.4.044001	https://doi.org/10.1117%2F1.jmi.6.4.044001	2019	oct	{SPIE}-Intl Soc Optical Eng	6	04	1	Aur{\'{e}}lien Olivier and Olivier Moal and Bertrand Moal and Fanny Munsch and Gosuke Okubo and Igor Sibon and Vincent Dousset and Thomas Tourdias	Active learning strategy and hybrid training for infarct segmentation on diffusion {MRI} with a U-shaped network	NA	2019	article	NA	NA	NA	NA	NA
10.1016/j.nicl.2019.101872	https://doi.org/10.1016%2Fj.nicl.2019.101872	2019	NA	Elsevier {BV}	23	NA	101872	Gustav M{\aa}rtensson and Daniel Ferreira and Lena Cavallin and J-Sebastian Muehlboeck and Lars-Olof Wahlund and Chunliang Wang and Eric Westman	{AVRA}: Automatic visual ratings of atrophy from {MRI} images using recurrent convolutional neural networks	NA	2019	article	NA	NA	NA	NA	NA
10.1016/j.compmedimag.2018.05.001	https://doi.org/10.1016%2Fj.compmedimag.2018.05.001	2018	nov	Elsevier {BV}	69	NA	43--51	Jose V. Manj{\'{o}}n and Pierrick Coup{\'{e}} and Parnesh Raniga and Ying Xia and Patricia Desmond and Jurgen Fripp and Olivier Salvado	{MRI} white matter lesion segmentation using an ensemble of neural networks and overcomplete patch-based voting	NA	2018	article	NA	NA	NA	NA	NA
10.3174/ajnr.a6138	https://doi.org/10.3174%2Fajnr.a6138	2019	jul	American Society of Neuroradiology ({ASNR})	40	8	1282--1290	M.T. Duong and J.D. Rudie and J. Wang and L. Xie and S. Mohan and J.C. Gee and A.M. Rauschecker	Convolutional Neural Network for Automated {FLAIR} Lesion Segmentation on Clinical Brain {MR} Imaging	NA	2019	article	NA	NA	NA	NA	NA
10.1016/j.neuroimage.2018.07.005	https://doi.org/10.1016%2Fj.neuroimage.2018.07.005	2018	dec	Elsevier {BV}	183	NA	650--665	Hongwei Li and Gongfa Jiang and Jianguo Zhang and Ruixuan Wang and Zhaolei Wang and Wei-Shi Zheng and Bjoern Menze	Fully convolutional network ensembles for white matter hyperintensities segmentation in {MR} images	NA	2018	article	NA	NA	NA	NA	NA
10.1155/2018/3640705	https://doi.org/10.1155%2F2018%2F3640705	2018	oct	Hindawi Limited	2018	NA	1--8	Bijen Khagi and Goo-Rak Kwon	Pixel-Label-Based Segmentation of Cross-Sectional Brain {MRI} Using Simplified {SegNet} Architecture-Based {CNN}	NA	2018	article	NA	NA	NA	NA	NA
10.1155/2016/8356294	https://doi.org/10.1155%2F2016%2F8356294	2016	NA	Hindawi Limited	2016	NA	1--7	Liya Zhao and Kebin Jia	Multiscale {CNNs} for Brain Tumor Segmentation and Diagnosis	NA	2016	article	NA	NA	NA	NA	NA
10.1007/s00330-018-5595-8	https://doi.org/10.1007%2Fs00330-018-5595-8	2018	jun	Springer Science and Business Media {LLC}	29	1	124--132	Kai Roman Laukamp and Frank Thiele and Georgy Shakirin and David Zopfs and Andrea Faymonville and Marco Timmer and David Maintz and Michael Perkuhn and Jan Borggrefe	Fully automated detection and segmentation of meningiomas using deep learning on routine multiparametric {MRI}	NA	2018	article	NA	NA	NA	NA	NA
10.1007/s00234-019-02279-w	https://doi.org/10.1007%2Fs00234-019-02279-w	2019	aug	Springer Science and Business Media {LLC}	61	12	1387--1395	Alice Le Berre and Koji Kamagata and Yujiro Otsuka and Christina Andica and Taku Hatano and Laetitia Saccenti and Takashi Ogawa and Haruka Takeshige-Amano and Akihiko Wada and Michimasa Suzuki and Akifumi Hagiwara and Ryusuke Irie and Masaaki Hori and Genko Oyama and Yashushi Shimo and Atsushi Umemura and Nobutaka Hattori and Shigeki Aoki	Convolutional neural network-based segmentation can help in assessing the substantia nigra in neuromelanin {MRI}	NA	2019	article	NA	NA	NA	NA	NA
10.1117/1.jmi.6.3.034002	https://doi.org/10.1117%2F1.jmi.6.3.034002	2019	aug	{SPIE}-Intl Soc Optical Eng	6	03	1	Pawel Mlynarski and Herv{\'{e}} Delingette and Antonio Criminisi and Nicholas Ayache	Deep learning with mixed supervision for brain tumor segmentation	NA	2019	article	NA	NA	NA	NA	NA
10.1007/s10916-019-1358-6	https://doi.org/10.1007%2Fs10916-019-1358-6	2019	jun	Springer Science and Business Media {LLC}	43	7	NA	Jiawei Sun and Wei Chen and Suting Peng and Boqiang Liu	{DRRNet}: Dense Residual Refine Networks for Automatic Brain Tumor Segmentation	NA	2019	article	NA	NA	NA	NA	NA
10.1117/1.jmi.4.2.024003	https://doi.org/10.1117%2F1.jmi.4.2.024003	2017	apr	{SPIE}-Intl Soc Optical Eng	4	2	024003	Raghav Mehta and Aabhas Majumdar and Jayanthi Sivaswamy	{BrainSegNet}: a convolutional neural network architecture for automated segmentation of human brain structures	NA	2017	article	NA	NA	NA	NA	NA
10.1097/rli.0000000000000484	https://doi.org/10.1097%2Frli.0000000000000484	2018	nov	Ovid Technologies (Wolters Kluwer Health)	53	11	647--654	Michael Perkuhn and Pantelis Stavrinou and Frank Thiele and Georgy Shakirin and Manoj Mohan and Dionysios Garmpis and Christoph Kabbasch and Jan Borggrefe	Clinical Evaluation of a Multiparametric Deep Learning Model for Glioblastoma Segmentation Using Heterogeneous Magnetic Resonance Imaging Data From Clinical Routine	NA	2018	article	NA	NA	NA	NA	NA
10.1117/1.jmi.6.3.034002	https://doi.org/10.1117%2F1.jmi.6.3.034002	2019	aug	{SPIE}-Intl Soc Optical Eng	6	03	1	Pawel Mlynarski and Herv{\'{e}} Delingette and Antonio Criminisi and Nicholas Ayache	Deep learning with mixed supervision for brain tumor segmentation	NA	2019	article	NA	NA	NA	NA	NA
10.1109/tmi.2016.2538465	https://doi.org/10.1109%2Ftmi.2016.2538465	2016	may	Institute of Electrical and Electronics Engineers ({IEEE})	35	5	1240--1251	Sergio Pereira and Adriano Pinto and Victor Alves and Carlos A. Silva	Brain Tumor Segmentation Using Convolutional Neural Networks in {MRI} Images	NA	2016	article	NA	NA	NA	NA	NA
10.1007/s10044-015-0492-0	https://doi.org/10.1007%2Fs10044-015-0492-0	2015	jul	Springer Science and Business Media {LLC}	19	2	579--591	Rosalia Maglietta and and Nicola Amoroso and Marina Boccardi and Stefania Bruno and Andrea Chincarini and Giovanni B. Frisoni and Paolo Inglese and Alberto Redolfi and Sabina Tangaro and Andrea Tateo and Roberto Bellotti	Automated hippocampal segmentation in 3D {MRI} using random undersampling with boosting algorithm	NA	2015	article	NA	NA	NA	NA	NA
10.2463/mrms.mp.2019-0063	https://doi.org/10.2463%2Fmrms.mp.2019-0063	2020	NA	Japanese Society for Magnetic Resonance in Medicine	19	3	184--194	Tomoyuki Noguchi and Fumiya Uchiyama and Yusuke Kawata and Akihiro Machitori and Yoshitaka Shida and Takashi Okafuji and Kota Yokoyama and Yosuke Inaba and Tsuyoshi Tajima	A Fundamental Study Assessing the Diagnostic Performance of Deep Learning for a Brain Metastasis Detection Task	NA	2020	article	NA	NA	NA	NA	NA
10.2463/mrms.mp.2019-0063	https://doi.org/10.2463%2Fmrms.mp.2019-0063	2020	NA	Japanese Society for Magnetic Resonance in Medicine	19	3	184--194	Tomoyuki Noguchi and Fumiya Uchiyama and Yusuke Kawata and Akihiro Machitori and Yoshitaka Shida and Takashi Okafuji and Kota Yokoyama and Yosuke Inaba and Tsuyoshi Tajima	A Fundamental Study Assessing the Diagnostic Performance of Deep Learning for a Brain Metastasis Detection Task	NA	2020	article	NA	NA	NA	NA	NA
10.1016/j.cmpb.2018.09.007	https://doi.org/10.1016%2Fj.cmpb.2018.09.007	2018	nov	Elsevier {BV}	166	NA	39--49	Mostefa Ben naceur and Rachida Saouli and Mohamed Akil and Rostom Kachouri	Fully Automatic Brain Tumor Segmentation using End-To-End Incremental Deep Neural Networks in {MRI} images	NA	2018	article	NA	NA	NA	NA	NA
10.1109/tbme.2019.2896972	https://doi.org/10.1109%2Ftbme.2019.2896972	2019	oct	Institute of Electrical and Electronics Engineers ({IEEE})	66	10	2840--2847	Feng Shi and Qi Yang and Xiuhai Guo and Touseef Ahmad Qureshi and Zixiao Tian and Huijuan Miao and Damini Dey and Debiao Li and Zhaoyang Fan	Intracranial Vessel Wall Segmentation Using Convolutional Neural Networks	NA	2019	article	NA	NA	NA	NA	NA
10.1016/j.compbiomed.2019.03.014	https://doi.org/10.1016%2Fj.compbiomed.2019.03.014	2019	may	Elsevier {BV}	108	NA	150--160	Haichun Li and Ao Li and Minghui Wang	A novel end-to-end brain tumor segmentation method using improved fully convolutional networks	NA	2019	article	NA	NA	NA	NA	NA
10.1155/2018/4940593	https://doi.org/10.1155%2F2018%2F4940593	2018	NA	Hindawi Limited	2018	NA	1--14	Shaoguo Cui and Lei Mao and Jingfeng Jiang and Chang Liu and Shuyu Xiong	Automatic Semantic Segmentation of Brain Gliomas from {MRI} Images Using a Deep Cascaded Neural Network	NA	2018	article	NA	NA	NA	NA	NA
10.1016/j.neuroimage.2018.11.042	https://doi.org/10.1016%2Fj.neuroimage.2018.11.042	2019	feb	Elsevier {BV}	186	NA	713--727	Abhijit Guha Roy and Sailesh Conjeti and Nassir Navab and Christian Wachinger	{QuickNAT}: A fully convolutional network for quick and accurate segmentation of neuroanatomy	NA	2019	article	NA	NA	NA	NA	NA
10.3389/fncom.2019.00056	https://doi.org/10.3389%2Ffncom.2019.00056	2019	aug	Frontiers Media {SA}	13	NA	NA	Guotai Wang and Wenqi Li and S{\'{e}}bastien Ourselin and Tom Vercauteren	Automatic Brain Tumor Segmentation Based on Cascaded Convolutional Neural Networks With Uncertainty Estimation	NA	2019	article	NA	NA	NA	NA	NA
10.1016/j.media.2018.10.008	https://doi.org/10.1016%2Fj.media.2018.10.008	2019	jan	Elsevier {BV}	51	NA	89--100	Florian Dubost and Hieab Adams and Gerda Bortsova and M. Arfan Ikram and Wiro Niessen and Meike Vernooij and Marleen de Bruijne	3D regression neural network for the quantification of enlarged perivascular spaces in brain {MRI}	NA	2019	article	NA	NA	NA	NA	NA
10.1007/s10278-018-0062-2	https://doi.org/10.1007%2Fs10278-018-0062-2	2018	feb	Springer Science and Business Media {LLC}	31	5	738--747	Farnaz Hoseini and Asadollah Shahbahrami and Peyman Bayat	An Efficient Implementation of Deep Convolutional Neural Networks for {MRI} Segmentation	NA	2018	article	NA	NA	NA	NA	NA
10.3389/fncom.2019.00056	https://doi.org/10.3389%2Ffncom.2019.00056	2019	aug	Frontiers Media {SA}	13	NA	NA	Guotai Wang and Wenqi Li and S{\'{e}}bastien Ourselin and Tom Vercauteren	Automatic Brain Tumor Segmentation Based on Cascaded Convolutional Neural Networks With Uncertainty Estimation	NA	2019	article	NA	NA	NA	NA	NA
10.1148/radiol.2018180901	https://doi.org/10.1148%2Fradiol.2018180901	2019	jan	Radiological Society of North America ({RSNA})	290	1	187--194	Daiju Ueda and Akira Yamamoto and Masataka Nishimori and Taro Shimono and Satoshi Doishita and Akitoshi Shimazaki and Yutaka Katayama and Shinya Fukumoto and Antoine Choppin and Yuki Shimahara and Yukio Miki	Deep Learning for {MR} Angiography: Automated Detection of Cerebral Aneurysms	NA	2019	article	NA	NA	NA	NA	NA
10.1038/s41598-018-24304-3	https://doi.org/10.1038%2Fs41598-018-24304-3	2018	apr	Springer Science and Business Media {LLC}	8	1	NA	Christian S. Perone and Evan Calabrese and Julien Cohen-Adad	Spinal cord gray matter segmentation using deep dilated convolutions	NA	2018	article	NA	NA	NA	NA	NA
10.1007/978-3-319-61188-4_3	https://doi.org/10.1007%2F978-3-319-61188-4_3	2017	NA	Springer International Publishing	NA	NA	26--34	Li Wang and Yaozong Gao and Gang Li and Feng Shi and Weili Lin and Dinggang Shen	{LATEST}: Local {AdapTivE} and Sequential Training for Tissue Segmentation of Isointense Infant Brain {MR} Images	NA	2017	incollection	NA	NA	NA	NA	NA
10.1186/s13195-019-0526-8	https://doi.org/10.1186%2Fs13195-019-0526-8	2019	aug	Springer Science and Business Media {LLC}	11	1	NA	Paula M. Petrone and and Adri{\`{a}} Casamitjana and Carles Falcon and Miquel Artigues and Gr{\'{e}}gory Operto and Raffaele Cacciaglia and Jos{\'{e}} Luis Molinuevo and Ver{\'{o}}nica Vilaplana and Juan Domingo Gispert	Prediction of amyloid pathology in cognitively unimpaired individuals using voxel-wise analysis of longitudinal structural brain {MRI}	NA	2019	article	NA	NA	NA	NA	NA
10.1016/j.neuroimage.2019.05.033	https://doi.org/10.1016%2Fj.neuroimage.2019.05.033	2019	oct	Elsevier {BV}	199	NA	553--569	Amod Jog and Andrew Hoopes and Douglas N. Greve and Koen Van Leemput and Bruce Fischl	{PSACNN}: Pulse sequence adaptive fast whole brain segmentation	NA	2019	article	NA	NA	NA	NA	NA
10.1016/j.nicl.2019.101871	https://doi.org/10.1016%2Fj.nicl.2019.101871	2019	NA	Elsevier {BV}	23	NA	101871	Muhan Shao and Shuo Han and Aaron Carass and Xiang Li and Ari M. Blitz and Jaehoon Shin and Jerry L. Prince and Lotta M. Ellingsen	Brain ventricle parcellation using a deep neural network: Application to patients with ventriculomegaly	NA	2019	article	NA	NA	NA	NA	NA
10.1007/s10278-017-0009-z	https://doi.org/10.1007%2Fs10278-017-0009-z	2017	aug	Springer Science and Business Media {LLC}	30	5	622--628	Panagiotis Korfiatis and Timothy L. Kline and Daniel H. Lachance and Ian F. Parney and Jan C. Buckner and Bradley J. Erickson	Residual Deep Convolutional Neural Network Predicts {MGMT} Methylation Status	NA	2017	article	NA	NA	NA	NA	NA
10.1016/j.neuroimage.2018.09.081	https://doi.org/10.1016%2Fj.neuroimage.2018.09.081	2019	jan	Elsevier {BV}	184	NA	901--915	Charley Gros and Benjamin De Leener and Atef Badji and Josefina Maranzano and Dominique Eden and Sara M. Dupont and Jason Talbott and Ren Zhuoquiong and Yaou Liu and Tobias Granberg and Russell Ouellette and Yasuhiko Tachibana and Masaaki Hori and Kouhei Kamiya and Lydia Chougar and Leszek Stawiarz and Jan Hillert and Elise Bannier and Anne Kerbrat and Gilles Edan and Pierre Labauge and Virginie …	Automatic segmentation of the spinal cord and intramedullary multiple sclerosis lesions with convolutional neural networks	NA	2019	article	NA	NA	NA	NA	NA
10.1016/j.neuroimage.2017.07.059	https://doi.org/10.1016%2Fj.neuroimage.2017.07.059	2017	dec	Elsevier {BV}	163	NA	115--124	James H. Cole and Rudra P.K. Poudel and Dimosthenis Tsagkrasoulis and Matthan W.A. Caan and Claire Steves and Tim D. Spector and Giovanni Montana	Predicting brain age with deep learning from raw imaging data results in a reliable and heritable biomarker	NA	2017	article	NA	NA	NA	NA	NA
10.1177/0271678x16674221	https://doi.org/10.1177%2F0271678x16674221	2016	jan	{SAGE} Publications	37	8	2728--2741	Richard McKinley and Levin Häni and Jan Gralla and M El-Koussy and S Bauer and M Arnold and U Fischer and S Jung and Kaspar Mattmann and Mauricio Reyes and Roland Wiest	Fully automated stroke tissue estimation using random forest classifiers ({FASTER})	NA	2016	article	NA	NA	NA	NA	NA
10.3174/ajnr.a5911	https://doi.org/10.3174%2Fajnr.a5911	2018	dec	American Society of Neuroradiology ({ASNR})	40	1	25--32	T. Sichtermann and A. Faron and R. Sijben and N. Teichert and J. Freiherr and M. Wiesmann	Deep Learning{\textendash}Based Detection of Intracranial Aneurysms in 3D {TOF}-{MRA}	NA	2018	article	NA	NA	NA	NA	NA
10.1002/hbm.24687	https://doi.org/10.1002%2Fhbm.24687	2019	jun	Wiley	40	14	4091--4104	Laura Sander and Simon Pezold and Simon Andermatt and Michael Amann and Dominik Meier and Maria J. Wendebourg and Tim Sinnecker and Ernst-Wilhelm Radue and Yvonne Naegelin and Cristina Granziera and Ludwig Kappos and Jens Wuerfel and Philippe Cattin and Regina Schlaeger and	Accurate, rapid and reliable, fully automated {MRI} brainstem segmentation for application in multiple sclerosis and neurodegenerative diseases	NA	2019	article	NA	NA	NA	NA	NA
10.1016/j.neuroimage.2017.04.034	https://doi.org/10.1016%2Fj.neuroimage.2017.04.034	2017	jul	Elsevier {BV}	155	NA	159--168	Sergi Valverde and Mariano Cabezas and Eloy Roura and Sandra Gonz{\'{a}}lez-Vill{\`{a}} and Deborah Pareto and Joan C. Vilanova and Llu{\'{\i}}s Rami{\'{o}}-Torrent{\`{a}} and {\`{A}}lex Rovira and Arnau Oliver and Xavier Llad{\'{o}}	Improving automated multiple sclerosis lesion segmentation with a cascaded 3D convolutional neural network approach	NA	2017	article	NA	NA	NA	NA	NA
10.1093/neuonc/noz199	https://doi.org/10.1093%2Fneuonc%2Fnoz199	2019	oct	Oxford University Press ({OUP})	NA	NA	NA	Chandan Ganesh Bangalore Yogananda and Bhavya R Shah and Maryam Vejdani-Jahromi and Sahil S Nalawade and Gowtham K Murugesan and Frank F Yu and Marco C Pinho and Benjamin C Wagner and Bruce Mickey and Toral R Patel and Baowei Fei and Ananth J Madhuranthakam and Joseph A Maldjian	A Novel Fully Automated Mri-Based Deep Learning Method for Classification of Idh Mutation Status in Brain Gliomas	NA	2019	article	NA	NA	NA	NA	NA
10.1109/tmi.2017.2721362	https://doi.org/10.1109%2Ftmi.2017.2721362	2017	nov	Institute of Electrical and Electronics Engineers ({IEEE})	36	11	2319--2330	Seyed Sadegh Mohseni Salehi and Deniz Erdogmus and Ali Gholipour	Auto-Context Convolutional Neural Network (Auto-Net) for Brain Extraction in Magnetic Resonance Imaging	NA	2017	article	NA	NA	NA	NA	NA
10.1093/neuonc/noz106	https://doi.org/10.1093%2Fneuonc%2Fnoz106	2019	jun	Oxford University Press ({OUP})	21	11	1412--1422	Ken Chang and Andrew L Beers and Harrison X Bai and James M Brown and K Ina Ly and Xuejun Li and Joeky T Senders and Vasileios K Kavouridis and Alessandro Boaro and Chang Su and Wenya Linda Bi and Otto Rapalino and Weihua Liao and Qin Shen and Hao Zhou and Bo Xiao and Yinyan Wang and Paul J Zhang and Marco C Pinho and Patrick Y Wen and Tracy T Batchelor and Jerrold L Boxerman and Omar Arnaout and…	Automatic assessment of glioma burden: a deep learning algorithm for fully automated volumetric and bidimensional measurement	NA	2019	article	NA	NA	NA	NA	NA
10.1002/hbm.24750	https://doi.org/10.1002%2Fhbm.24750	2019	aug	Wiley	40	17	4952--4964	Fabian Isensee and Marianne Schell and Irada Pflueger and Gianluca Brugnara and David Bonekamp and Ulf Neuberger and Antje Wick and Heinz-Peter Schlemmer and Sabine Heiland and Wolfgang Wick and Martin Bendszus and Klaus H. Maier-Hein and Philipp Kickingereder	Automated brain extraction of multisequence {MRI} using artificial neural networks	NA	2019	article	NA	NA	NA	NA	NA
10.1016/j.neuroimage.2016.07.018	https://doi.org/10.1016%2Fj.neuroimage.2016.07.018	2016	nov	Elsevier {BV}	141	NA	191--205	Ludovica Griffanti and Giovanna Zamboni and Aamira Khan and Linxin Li and Guendalina Bonifacio and Vaanathi Sundaresan and Ursula G. Schulz and Wilhelm Kuker and Marco Battaglini and Peter M. Rothwell and Mark Jenkinson	{BIANCA} (Brain Intensity {AbNormality} Classification Algorithm): A new tool for automated segmentation of white matter hyperintensities	NA	2016	article	NA	NA	NA	NA	NA
10.1016/j.neuroimage.2014.12.042	https://doi.org/10.1016%2Fj.neuroimage.2014.12.042	2015	mar	Elsevier {BV}	108	NA	160--172	Li Wang and Yaozong Gao and Feng Shi and Gang Li and John H. Gilmore and Weili Lin and Dinggang Shen	{LINKS}: Learning-based multi-source {IntegratioN} {frameworK} for Segmentation of infant brain images	NA	2015	article	NA	NA	NA	NA	NA
10.1155/2016/9523849	https://doi.org/10.1155%2F2016%2F9523849	2016	NA	Hindawi Limited	2016	NA	1--10	David C{\'{a}}rdenas-Pe{\~{n}}a and Diego Collazos-Huertas and German Castellanos-Dominguez	Centered Kernel Alignment Enhancing Neural Network Pretraining for {MRI}-Based Dementia Diagnosis	NA	2016	article	NA	NA	NA	NA	NA
10.1093/neuonc/noz106	https://doi.org/10.1093%2Fneuonc%2Fnoz106	2019	jun	Oxford University Press ({OUP})	21	11	1412--1422	Ken Chang and Andrew L Beers and Harrison X Bai and James M Brown and K Ina Ly and Xuejun Li and Joeky T Senders and Vasileios K Kavouridis and Alessandro Boaro and Chang Su and Wenya Linda Bi and Otto Rapalino and Weihua Liao and Qin Shen and Hao Zhou and Bo Xiao and Yinyan Wang and Paul J Zhang and Marco C Pinho and Patrick Y Wen and Tracy T Batchelor and Jerrold L Boxerman and Omar Arnaout and…	Automatic assessment of glioma burden: a deep learning algorithm for fully automated volumetric and bidimensional measurement	NA	2019	article	NA	NA	NA	NA	NA
10.1016/j.jocn.2019.10.003	https://doi.org/10.1016%2Fj.jocn.2019.10.003	2019	dec	Elsevier {BV}	70	NA	11--13	Stephen Bacchi and Toby Zerner and John Dongas and Adon Toru Asahina and Amal Abou-Hamden and Sophia Otto and Luke Oakden-Rayner and Sandy Patel	Deep learning in the detection of high-grade glioma recurrence using multiple {MRI} sequences: A pilot study	NA	2019	article	NA	NA	NA	NA	NA
10.1038/s41598-018-31007-2	https://doi.org/10.1038%2Fs41598-018-31007-2	2018	aug	Springer Science and Business Media {LLC}	8	1	NA	Bum-Sup Jang and Seung Hyuck Jeon and Il Han Kim and In Ah Kim	Prediction of Pseudoprogression versus Progression using Machine Learning Algorithm in Glioblastoma	NA	2018	article	NA	NA	NA	NA	NA
10.1016/j.compmedimag.2017.05.002	https://doi.org/10.1016%2Fj.compmedimag.2017.05.002	2018	apr	Elsevier {BV}	65	NA	167--175	Imon Banerjee and Alexis Crawley and Mythili Bhethanabotla and Heike E Daldrup-Link and Daniel L. Rubin	Transfer learning on fused multiparametric {MR} images for classifying histopathological subtypes of rhabdomyosarcoma	NA	2018	article	NA	NA	NA	NA	NA
10.1158/1078-0432.ccr-17-2236	https://doi.org/10.1158%2F1078-0432.ccr-17-2236	2017	nov	American Association for Cancer Research ({AACR})	24	5	1073--1081	Ken Chang and Harrison X. Bai and Hao Zhou and Chang Su and Wenya Linda Bi and Ena Agbodza and Vasileios K. Kavouridis and Joeky T. Senders and Alessandro Boaro and Andrew Beers and Biqi Zhang and Alexandra Capellini and Weihua Liao and Qin Shen and Xuejun Li and Bo Xiao and Jane Cryan and Shakti Ramkissoon and Lori Ramkissoon and Keith Ligon and Patrick Y. Wen and Ranjit S. Bindra and John Woo a…	Residual Convolutional Neural Network for the Determination of {IDH} Status in Low- and High-Grade Gliomas from {MR} Imaging	NA	2017	article	NA	NA	NA	NA	NA
10.3390/genes9080382	https://doi.org/10.3390%2Fgenes9080382	2018	jul	{MDPI} {AG}	9	8	382	Sen Liang and Rongguo Zhang and Dayang Liang and Tianci Song and Tao Ai and Chen Xia and Liming Xia and Yan Wang	Multimodal 3D {DenseNet} for {IDH} Genotype Prediction in Gliomas	NA	2018	article	NA	NA	NA	NA	NA
10.3389/fneur.2018.00777	https://doi.org/10.3389%2Ffneur.2018.00777	2018	sep	Frontiers Media {SA}	9	NA	NA	Fabian Balsiger and Carolin Steindel and Mirjam Arn and Benedikt Wagner and Lorenz Grunder and Marwan El-Koussy and Waldo Valenzuela and Mauricio Reyes and Olivier Scheidegger	Segmentation of Peripheral Nerves From Magnetic Resonance Neurography: A Fully-Automatic, Deep Learning-Based Approach	NA	2018	article	NA	NA	NA	NA	NA
10.1097/brs.0000000000003353	https://doi.org/10.1097%2Fbrs.0000000000003353	2019	dec	Ovid Technologies (Wolters Kluwer Health)	45	10	694--700	Satoshi Maki and Takeo Furuya and Takuro Horikoshi and Hajime Yokota and Yasukuni Mori and Joji Ota and Yohei Kawasaki and Takuya Miyamoto and Masaki Norimoto and Sho Okimatsu and Yasuhiro Shiga and Kazuhide Inage and Sumihisa Orita and Hiroshi Takahashi and Hiroki Suyari and Takashi Uno and Seiji Ohtori	A Deep Convolutional Neural Network With Performance Comparable to Radiologists for Differentiating Between Spinal Schwannoma and Meningioma	NA	2019	article	NA	NA	NA	NA	NA
10.1371/journal.pone.0226577	https://doi.org/10.1371%2Fjournal.pone.0226577	2019	dec	Public Library of Science ({PLoS})	14	12	e0226577	Ilker Ozsahin and Boran Sekeroglu and Greta S. P. Mok	The use of back propagation neural networks and 18F-Florbetapir {PET} for early detection of Alzheimer's disease using Alzheimer's Disease Neuroimaging Initiative database	NA	2019	article	Ghanim Ullah	NA	NA	NA	NA
10.1038/s41467-019-13163-9	https://doi.org/10.1038%2Fs41467-019-13163-9	2019	nov	Springer Science and Business Media {LLC}	10	1	NA	B. A. Jonsson and G. Bjornsdottir and T. E. Thorgeirsson and L. M. Ellingsen and G. Bragi Walters and D. F. Gudbjartsson and H. Stefansson and K. Stefansson and M. O. Ulfarsson	Brain age prediction using deep learning uncovers associated sequence variants	NA	2019	article	NA	NA	NA	NA	NA
10.3174/ajnr.a6077	https://doi.org/10.3174%2Fajnr.a6077	2019	may	American Society of Neuroradiology ({ASNR})	40	6	938--945	S. Winzeck and S.J.T. Mocking and R. Bezerra and M.J.R.J. Bouts and E.C. McIntosh and I. Diwan and P. Garg and A. Chutinet and W.T. Kimberly and W.A. Copen and P.W. Schaefer and H. Ay and A.B. Singhal and K. Kamnitsas and B. Glocker and A.G. Sorensen and O. Wu	Ensemble of Convolutional Neural Networks Improves Automated Segmentation of Acute Ischemic Lesions Using Multiparametric Diffusion-Weighted {MRI}	NA	2019	article	NA	NA	NA	NA	NA
10.1016/j.compmedimag.2019.02.001	https://doi.org/10.1016%2Fj.compmedimag.2019.02.001	2019	apr	Elsevier {BV}	73	NA	60--72	Pawel Mlynarski and Herv{\'{e}} Delingette and Antonio Criminisi and Nicholas Ayache	3D convolutional neural networks for tumor segmentation using long-range 2D context	NA	2019	article	NA	NA	NA	NA	NA
10.3389/fnins.2018.00804	https://doi.org/10.3389%2Ffnins.2018.00804	2018	nov	Frontiers Media {SA}	12	NA	NA	Yang Yang and Lin-Feng Yan and Xin Zhang and Yu Han and Hai-Yan Nan and Yu-Chuan Hu and Bo Hu and Song-Lin Yan and Jin Zhang and Dong-Liang Cheng and Xiang-Wei Ge and Guang-Bin Cui and Di Zhao and Wen Wang	Glioma Grading on Conventional {MR} Images: A Deep Learning Study With Transfer Learning	NA	2018	article	NA	NA	NA	NA	NA
10.1093/neuonc/noz199	https://doi.org/10.1093%2Fneuonc%2Fnoz199	2019	oct	Oxford University Press ({OUP})	NA	NA	NA	Chandan Ganesh Bangalore Yogananda and Bhavya R Shah and Maryam Vejdani-Jahromi and Sahil S Nalawade and Gowtham K Murugesan and Frank F Yu and Marco C Pinho and Benjamin C Wagner and Bruce Mickey and Toral R Patel and Baowei Fei and Ananth J Madhuranthakam and Joseph A Maldjian	A Novel Fully Automated Mri-Based Deep Learning Method for Classification of Idh Mutation Status in Brain Gliomas	NA	2019	article	NA	NA	NA	NA	NA
10.1007/s00330-019-06327-0	https://doi.org/10.1007%2Fs00330-019-06327-0	2019	jul	Springer Science and Business Media {LLC}	29	12	6891--6899	Shigeru Kiryu and Koichiro Yasaka and Hiroyuki Akai and Yasuhiro Nakata and Yusuke Sugomori and Seigo Hara and Maria Seo and Osamu Abe and Kuni Ohtomo	Deep learning to differentiate parkinsonian disorders separately using single midsagittal {MR} imaging: a proof of concept study	NA	2019	article	NA	NA	NA	NA	NA
10.1016/j.nicl.2018.101645	https://doi.org/10.1016%2Fj.nicl.2018.101645	2019	NA	Elsevier {BV}	21	NA	101645	Silvia Basaia and Federica Agosta and Luca Wagner and Elisa Canu and Giuseppe Magnani and Roberto Santangelo and Massimo Filippi	Automated classification of Alzheimer{\textquotesingle}s disease and mild cognitive impairment using a single {MRI} and deep neural networks	NA	2019	article	NA	NA	NA	NA	NA
10.1073/pnas.1902376116	https://doi.org/10.1073%2Fpnas.1902376116	2019	oct	Proceedings of the National Academy of Sciences	116	42	21213--21218	Johnny Wang and Maria J. Knol and Aleksei Tiulpin and Florian Dubost and Marleen de Bruijne and Meike W. Vernooij and Hieab H. H. Adams and M. Arfan Ikram and Wiro J. Niessen and Gennady V. Roshchupkin	Gray Matter Age Prediction as a Biomarker for Risk of Dementia	NA	2019	article	NA	NA	NA	NA	NA
10.1016/j.compmedimag.2019.101673	https://doi.org/10.1016%2Fj.compmedimag.2019.101673	2019	dec	Elsevier {BV}	78	NA	101673	Muhammed Talo and Ozal Yildirim and Ulas Baran Baloglu and Galip Aydin and U Rajendra Acharya	Convolutional neural networks for multi-class brain disease detection using {MRI} images	NA	2019	article	NA	NA	NA	NA	NA
10.1073/pnas.1902376116	https://doi.org/10.1073%2Fpnas.1902376116	2019	oct	Proceedings of the National Academy of Sciences	116	42	21213--21218	Johnny Wang and Maria J. Knol and Aleksei Tiulpin and Florian Dubost and Marleen de Bruijne and Meike W. Vernooij and Hieab H. H. Adams and M. Arfan Ikram and Wiro J. Niessen and Gennady V. Roshchupkin	Gray Matter Age Prediction as a Biomarker for Risk of Dementia	NA	2019	article	NA	NA	NA	NA	NA
10.1073/pnas.1902376116	https://doi.org/10.1073%2Fpnas.1902376116	2019	oct	Proceedings of the National Academy of Sciences	116	42	21213--21218	Johnny Wang and Maria J. Knol and Aleksei Tiulpin and Florian Dubost and Marleen de Bruijne and Meike W. Vernooij and Hieab H. H. Adams and M. Arfan Ikram and Wiro J. Niessen and Gennady V. Roshchupkin	Gray Matter Age Prediction as a Biomarker for Risk of Dementia	NA	2019	article	NA	NA	NA	NA	NA
10.1109/embc.2015.7318458	https://doi.org/10.1109%2Fembc.2015.7318458	2015	aug	{IEEE}	NA	NA	NA	Yuehao Pan and Weimin Huang and Zhiping Lin and Wanzheng Zhu and Jiayin Zhou and Jocelyn Wong and Zhongxiang Ding	Brain tumor grading based on Neural Networks and Convolutional Neural Networks	NA	2015	inproceedings	NA	NA	NA	NA	NA
10.1016/j.nicl.2017.06.016	https://doi.org/10.1016%2Fj.nicl.2017.06.016	2017	NA	Elsevier {BV}	15	NA	633--643	Liang Chen and Paul Bentley and Daniel Rueckert	Fully automatic acute ischemic lesion segmentation in {DWI} using convolutional neural networks	NA	2017	article	NA	NA	NA	NA	NA
10.1016/j.media.2016.10.004	https://doi.org/10.1016%2Fj.media.2016.10.004	2017	feb	Elsevier {BV}	36	NA	61--78	Konstantinos Kamnitsas and Christian Ledig and Virginia F.J. Newcombe and Joanna P. Simpson and Andrew D. Kane and David K. Menon and Daniel Rueckert and Ben Glocker	Efficient multi-scale 3D {CNN} with fully connected {CRF} for accurate brain lesion segmentation	NA	2017	article	NA	NA	NA	NA	NA
10.1016/j.nicl.2019.102085	https://doi.org/10.1016%2Fj.nicl.2019.102085	2019	NA	Elsevier {BV}	24	NA	102085	Hans E. Atlason and Askell Love and Sigurdur Sigurdsson and Vilmundur Gudnason and Lotta M. Ellingsen	{SegAE}: Unsupervised white matter lesion segmentation from brain {MRIs} using a {CNN} autoencoder	NA	2019	article	NA	NA	NA	NA	NA
10.1038/s41598-017-05300-5	https://doi.org/10.1038%2Fs41598-017-05300-5	2017	jul	Springer Science and Business Media {LLC}	7	1	NA	Mohsen Ghafoorian and Nico Karssemeijer and Tom Heskes and Inge W. M. van Uden and Clara I. Sanchez and Geert Litjens and Frank-Erik de Leeuw and Bram van Ginneken and Elena Marchiori and Bram Platel	Location Sensitive Deep Convolutional Neural Networks for Segmentation of White Matter Hyperintensities	NA	2017	article	NA	NA	NA	NA	NA
10.1016/j.nicl.2016.10.008	https://doi.org/10.1016%2Fj.nicl.2016.10.008	2017	NA	Elsevier {BV}	13	NA	361--369	Hannelore K. van der Burgh and Ruben Schmidt and Henk-Jan Westeneng and Marcel A. de Reus and Leonard H. van den Berg and Martijn P. van den Heuvel	Deep learning predictions of survival based on {MRI} in amyotrophic lateral sclerosis	NA	2017	article	NA	NA	NA	NA	NA
10.1016/j.media.2016.05.004	https://doi.org/10.1016%2Fj.media.2016.05.004	2017	jan	Elsevier {BV}	35	NA	18--31	Mohammad Havaei and Axel Davy and David Warde-Farley and Antoine Biard and Aaron Courville and Yoshua Bengio and Chris Pal and Pierre-Marc Jodoin and Hugo Larochelle	Brain tumor segmentation with Deep Neural Networks	NA	2017	article	NA	NA	NA	NA	NA
10.1007/s13246-015-0352-7	https://doi.org/10.1007%2Fs13246-015-0352-7	2015	jun	Springer Science and Business Media {LLC}	38	2	241--253	Ali Ahmadvand and Mohammad Sharififar and Mohammad Reza Daliri	Supervised segmentation of {MRI} brain images using combination of multiple classifiers	NA	2015	article	NA	NA	NA	NA	NA
10.1155/2017/9283480	https://doi.org/10.1155%2F2017%2F9283480	2017	NA	Hindawi Limited	2017	NA	1--12	Zeju Li and Yuanyuan Wang and Jinhua Yu and Zhifeng Shi and Yi Guo and Liang Chen and Ying Mao	Low-Grade Glioma Segmentation Based on {CNN} with Fully Connected {CRF}	NA	2017	article	NA	NA	NA	NA	NA
10.18383/j.tom.2016.00166	https://doi.org/10.18383%2Fj.tom.2016.00166	2016	dec	{MDPI} {AG}	2	4	334--340	Panagiotis Korfiatis and Timothy L. Kline and Bradley J. Erickson	Automated Segmentation of Hyperintense Regions in {FLAIR} {MRI} Using Deep Learning	NA	2016	article	NA	NA	NA	NA	NA
10.1109/tmi.2016.2548501	https://doi.org/10.1109%2Ftmi.2016.2548501	2016	may	Institute of Electrical and Electronics Engineers ({IEEE})	35	5	1252--1261	Pim Moeskops and Max A. Viergever and Adrienne M. Mendrik and Linda S. de Vries and Manon J. N. L. Benders and Ivana Isgum	Automatic Segmentation of {MR} Brain Images With a Convolutional Neural Network	NA	2016	article	NA	NA	NA	NA	NA
10.1109/tmi.2016.2528129	https://doi.org/10.1109%2Ftmi.2016.2528129	2016	may	Institute of Electrical and Electronics Engineers ({IEEE})	35	5	1182--1195	Qi Dou and Hao Chen and Lequan Yu and Lei Zhao and Jing Qin and Defeng Wang and Vincent CT Mok and Lin Shi and Pheng-Ann Heng	Automatic Detection of Cerebral Microbleeds From {MR} Images via 3D Convolutional Neural Networks	NA	2016	article	NA	NA	NA	NA	NA
10.1002/hbm.23110	https://doi.org/10.1002%2Fhbm.23110	2016	jan	Wiley	37	4	1405--1421	Dorian Pustina and H. Branch Coslett and Peter E. Turkeltaub and Nicholas Tustison and Myrna F. Schwartz and Brian Avants	Automated segmentation of chronic stroke lesions using {LINDA}: Lesion identification with neighborhood data analysis	NA	2016	article	NA	NA	NA	NA	NA
10.1093/neuonc/noz095	https://doi.org/10.1093%2Fneuonc%2Fnoz095	2019	jun	Oxford University Press ({OUP})	21	9	1197--1209	Kyu Sung Choi and Seung Hong Choi and Bumseok Jeong	Prediction of {IDH} genotype in gliomas with dynamic susceptibility contrast perfusion {MR} imaging using an explainable recurrent neural network	NA	2019	article	NA	NA	NA	NA	NA
10.1016/j.cmpb.2019.05.006	https://doi.org/10.1016%2Fj.cmpb.2019.05.006	2019	jul	Elsevier {BV}	176	NA	135--148	Pablo Ribalta Lorenzo and Jakub Nalepa and Barbara Bobek-Billewicz and Pawel Wawrzyniak and Grzegorz Mrukwa and Michal Kawulok and Pawel Ulrych and Michael P. Hayball	Segmenting brain tumors from {FLAIR} {MRI} using fully convolutional neural networks	NA	2019	article	NA	NA	NA	NA	NA
10.1093/neuonc/noz095	https://doi.org/10.1093%2Fneuonc%2Fnoz095	2019	jun	Oxford University Press ({OUP})	21	9	1197--1209	Kyu Sung Choi and Seung Hong Choi and Bumseok Jeong	Prediction of {IDH} genotype in gliomas with dynamic susceptibility contrast perfusion {MR} imaging using an explainable recurrent neural network	NA	2019	article	NA	NA	NA	NA	NA
10.1371/journal.pone.0185844	https://doi.org/10.1371%2Fjournal.pone.0185844	2017	oct	Public Library of Science ({PLoS})	12	10	e0185844	Yan Liu and Strahinja Stojadinovic and Brian Hrycushko and Zabi Wardak and Steven Lau and Weiguo Lu and Yulong Yan and Steve B. Jiang and Xin Zhen and Robert Timmerman and Lucien Nedzi and Xuejun Gu	A deep convolutional neural network-based automatic delineation strategy for multiple brain metastases stereotactic radiosurgery	NA	2017	article	Qinghui Zhang	NA	NA	NA	NA
10.1155/2015/764383	https://doi.org/10.1155%2F2015%2F764383	2015	NA	Hindawi Limited	2015	NA	1--9	Michele Larobina and Loredana Murino and Amedeo Cervo and Bruno Alfano	Self-Trained Supervised Segmentation of Subcortical Brain Structures Using Multispectral Magnetic Resonance Images	NA	2015	article	NA	NA	NA	NA	NA
10.1212/wnl.0000000000003395	https://doi.org/10.1212%2Fwnl.0000000000003395	2016	nov	Ovid Technologies (Wolters Kluwer Health)	87	23	2463--2470	Arman Eshaghi and Viktor Wottschel and Rosa Cortese and Massimiliano Calabrese and Mohammad Ali Sahraian and Alan J. Thompson and Daniel C. Alexander and Olga Ciccarelli	Gray matter {MRI} differentiates neuromyelitis optica from multiple sclerosis using random forest	NA	2016	article	NA	NA	NA	NA	NA
10.1212/wnl.0000000000003395	https://doi.org/10.1212%2Fwnl.0000000000003395	2016	nov	Ovid Technologies (Wolters Kluwer Health)	87	23	2463--2470	Arman Eshaghi and Viktor Wottschel and Rosa Cortese and Massimiliano Calabrese and Mohammad Ali Sahraian and Alan J. Thompson and Daniel C. Alexander and Olga Ciccarelli	Gray matter {MRI} differentiates neuromyelitis optica from multiple sclerosis using random forest	NA	2016	article	NA	NA	NA	NA	NA
10.1016/j.nicl.2017.01.005	https://doi.org/10.1016%2Fj.nicl.2017.01.005	2017	NA	Elsevier {BV}	14	NA	222--232	Keelin Murphy and Niek E. van der Aa and Simona Negro and Floris Groenendaal and Linda S. de Vries and Max A. Viergever and Geraldine B. Boylan and Manon J.N.L. Benders and Ivana I{\v{s}}gum	Automatic quantification of ischemic injury on diffusion-weighted {MRI} of neonatal hypoxic ischemic encephalopathy	NA	2017	article	NA	NA	NA	NA	NA
10.1118/1.4967487	https://doi.org/10.1118%2F1.4967487	2016	nov	Wiley	43	12	6588--6597	Minghui Deng and Renping Yu and Li Wang and Feng Shi and Pew-Thian Yap and Dinggang Shen and	Learning-based 3T brain {MRI} segmentation with guidance from 7T {MRI} labeling	NA	2016	article	NA	NA	NA	NA	NA
10.1155/2015/829893	https://doi.org/10.1155%2F2015%2F829893	2015	NA	Hindawi Limited	2015	NA	1--17	S. Yazdani and R. Yusof and A. Karimian and A. H. Riazi and M. Bennamoun	A Unified Framework for Brain Segmentation in {MR} Images	NA	2015	article	NA	NA	NA	NA	NA
10.1016/j.compbiomed.2019.103438	https://doi.org/10.1016%2Fj.compbiomed.2019.103438	2019	nov	Elsevier {BV}	114	NA	103438	Yasuhisa Kurata and Mizuho Nishio and Aki Kido and Koji Fujimoto and Masahiro Yakami and Hiroyoshi Isoda and Kaori Togashi	Automatic segmentation of the uterus on {MRI} using a convolutional neural network	NA	2019	article	NA	NA	NA	NA	NA
10.1109/tpami.2018.2840695	https://doi.org/10.1109%2Ftpami.2018.2840695	2019	jul	Institute of Electrical and Electronics Engineers ({IEEE})	41	7	1559--1572	Guotai Wang and Maria A. Zuluaga and Wenqi Li and Rosalind Pratt and Premal A. Patel and Michael Aertsen and Tom Doel and Anna L. David and Jan Deprest and Sebastien Ourselin and Tom Vercauteren	{DeepIGeoS}: A Deep Interactive Geodesic Framework for Medical Image Segmentation	NA	2019	article	NA	NA	NA	NA	NA
10.1016/j.mri.2019.05.020	https://doi.org/10.1016%2Fj.mri.2019.05.020	2019	dec	Elsevier {BV}	64	NA	77--89	N. Khalili and N. Lessmann and E. Turk and N. Claessens and R. de Heus and T. Kolk and M.A. Viergever and M.J.N.L. Benders and I. I{\v{s}}gum	Automatic brain tissue segmentation in fetal {MRI} using convolutional neural networks	NA	2019	article	NA	NA	NA	NA	NA
10.1117/1.jmi.4.4.041310	https://doi.org/10.1117%2F1.jmi.4.4.041310	2017	nov	{SPIE}-Intl Soc Optical Eng	4	04	1	William Kovacs and Nathan Hsieh and Holger Roth	Holistic segmentation of the lung in cine {MRI}	NA	2017	article	NA	NA	NA	NA	NA
10.1111/bju.14397	https://doi.org/10.1111%2Fbju.14397	2018	jun	Wiley	122	3	411--417	Junichiro Ishioka and Yoh Matsuoka and Sho Uehara and Yosuke Yasuda and Toshiki Kijima and Soichiro Yoshida and Minato Yokoyama and Kazutaka Saito and Kazunori Kihara and Noboru Numao and Tomo Kimura and Kosei Kudo and Itsuo Kumazawa and Yasuhisa Fujii	Computer-aided diagnosis of prostate cancer on magnetic resonance imaging using a convolutional neural network algorithm	NA	2018	article	NA	NA	NA	NA	NA
10.1002/mp.13240	https://doi.org/10.1002%2Fmp.13240	2018	nov	Wiley	45	12	5482--5493	Jose Dolz and Xiaopan Xu and J{\'{e}}r{\^{o}}me Rony and Jing Yuan and Yang Liu and Eric Granger and Christian Desrosiers and Xi Zhang and Ismail Ben Ayed and Hongbing Lu	Multiregion segmentation of bladder cancer structures in {MRI} with progressive dilated convolutional networks	NA	2018	article	NA	NA	NA	NA	NA
10.1117/12.2277123	https://doi.org/10.1117%2F12.2277123	2017	mar	{SPIE}	NA	NA	NA	Alireza Mehrtash and Alireza Sedghi and Mohsen Ghafoorian and Mehdi Taghipour and Clare M. Tempany and William M. Wells and Tina Kapur and Parvin Mousavi and Purang Abolmaesumi and Andriy Fedorov	Classification of clinical significance of {MRI} prostate findings using 3D convolutional neural networks	NA	2017	inproceedings	Samuel G. Armato and Nicholas A. Petrick	NA	NA	NA	NA
10.1007/s11548-018-1785-8	https://doi.org/10.1007%2Fs11548-018-1785-8	2018	may	Springer Science and Business Media {LLC}	13	8	1211--1219	Davood Karimi and Golnoosh Samei and Claudia Kesch and Guy Nir and Septimiu E. Salcudean	Prostate segmentation in {MRI} using a convolutional neural network architecture and training strategy based on statistical shape models	NA	2018	article	NA	NA	NA	NA	NA
10.1109/tmi.2017.2789181	https://doi.org/10.1109%2Ftmi.2017.2789181	2018	may	Institute of Electrical and Electronics Engineers ({IEEE})	37	5	1127--1139	Zhiwei Wang and Chaoyue Liu and Danpeng Cheng and Liang Wang and Xin Yang and Kwang-Ting Cheng	Automated Detection of Clinically Significant Prostate Cancer in mp-{MRI} Images Based on an End-to-End Deep Neural Network	NA	2018	article	NA	NA	NA	NA	NA
10.1002/jmri.26337	https://doi.org/10.1002%2Fjmri.26337	2018	oct	Wiley	49	4	1149--1156	Yi Zhu and Rong Wei and Ge Gao and Lian Ding and Xiaodong Zhang and Xiaoying Wang and Jue Zhang	Fully automatic segmentation on prostate {MR} images based on cascaded fully convolution network	NA	2018	article	NA	NA	NA	NA	NA
10.1117/1.jmi.5.4.044507	https://doi.org/10.1117%2F1.jmi.5.4.044507	2018	dec	{SPIE}-Intl Soc Optical Eng	5	04	1	Yohan Sumathipala and Nathan Lay and Baris Turkbey	Prostate cancer detection from multi-institution multiparametric {MRIs} using deep convolutional neural networks	NA	2018	article	NA	NA	NA	NA	NA
10.1148/radiol.2019190938	https://doi.org/10.1148%2Fradiol.2019190938	2019	dec	Radiological Society of North America ({RSNA})	293	3	607--617	Patrick Schelb and Simon Kohl and Jan Philipp Radtke and Manuel Wiesenfarth and Philipp Kickingereder and Sebastian Bickelhaupt and Tristan Anselm Kuder and Albrecht Stenzinger and Markus Hohenfellner and Heinz-Peter Schlemmer and Klaus H. Maier-Hein and David Bonekamp	Classification of Cancer at Prostate {MRI}: Deep Learning versus Clinical {PI}-{RADS} Assessment	NA	2019	article	NA	NA	NA	NA	NA
10.1109/tbme.2018.2849987	https://doi.org/10.1109%2Ftbme.2018.2849987	2019	feb	Institute of Electrical and Electronics Engineers ({IEEE})	66	2	539--552	Mohamed Shehata and Fahmi Khalifa and Ahmed Soliman and Mohammed Ghazal and Fatma Taher and Mohamed Abou El-Ghar and Amy C. Dwyer and Georgy Gimel{\textquotesingle}farb and Robert S. Keynton and Ayman El-Baz	Computer-Aided Diagnostic System for Early Detection of Acute Renal Transplant Rejection Using Diffusion-Weighted {MRI}	NA	2019	article	NA	NA	NA	NA	NA
10.1117/1.jmi.4.4.041307	https://doi.org/10.1117%2F1.jmi.4.4.041307	2017	oct	{SPIE}-Intl Soc Optical Eng	4	04	1	Tyler Clark and Junjie Zhang and Sameer Baig and Alexander Wong and Masoom A. Haider and Farzad Khalvati	Fully automated segmentation of prostate whole gland and transition zone in diffusion-weighted {MRI} using convolutional neural networks	NA	2017	article	NA	NA	NA	NA	NA
10.1002/mp.13416	https://doi.org/10.1002%2Fmp.13416	2019	feb	Wiley	46	4	1707--1718	Bo Wang and Yang Lei and Sibo Tian and Tonghe Wang and Yingzi Liu and Pretesh Patel and Ashesh B. Jani and Hui Mao and Walter J. Curran and Tian Liu and Xiaofeng Yang	Deeply supervised 3D fully convolutional networks with group dilated convolution for automatic {MRI} prostate segmentation	NA	2019	article	NA	NA	NA	NA	NA
10.1038/s41598-019-55972-4	https://doi.org/10.1038%2Fs41598-019-55972-4	2019	dec	Springer Science and Business Media {LLC}	9	1	NA	Sunghwan Yoo and Isha Gujrathi and Masoom A. Haider and Farzad Khalvati	Prostate Cancer Detection using Deep Convolutional Neural Networks	NA	2019	article	NA	NA	NA	NA	NA
10.1002/jmri.26047	https://doi.org/10.1002%2Fjmri.26047	2018	apr	Wiley	48	6	1570--1577	Yang Song and Yu-Dong Zhang and Xu Yan and Hui Liu and Minxiong Zhou and Bingwen Hu and Guang Yang	Computer-aided diagnosis of prostate cancer using a deep convolutional neural network from multiparametric {MRI}	NA	2018	article	NA	NA	NA	NA	NA
10.1007/978-3-319-67389-9_26	https://doi.org/10.1007%2F978-3-319-67389-9_26	2017	NA	Springer International Publishing	NA	NA	220--228	Jinquan Sun and Yinghuan Shi and Yang Gao and Dinggang Shen	A Point Says a Lot: An Interactive Segmentation Method for {MR} Prostate via One-Point Labeling	NA	2017	incollection	NA	NA	NA	NA	NA
10.1038/s41598-017-15720-y	https://doi.org/10.1038%2Fs41598-017-15720-y	2017	nov	Springer Science and Business Media {LLC}	7	1	NA	Xinggang Wang and Wei Yang and Jeffrey Weinreb and Juan Han and Qiubai Li and Xiangchuang Kong and Yongluan Yan and Zan Ke and Bo Luo and Tao Liu and Liang Wang	Searching for prostate cancer by fully automated magnetic resonance imaging classification: deep learning versus non-deep learning	NA	2017	article	NA	NA	NA	NA	NA
10.1117/1.jmi.4.4.041302	https://doi.org/10.1117%2F1.jmi.4.4.041302	2017	aug	{SPIE}-Intl Soc Optical Eng	4	04	1	Ruida Cheng and Holger R. Roth and Nathan Lay and Le Lu and Baris Turkbey and William Gandler and Evan S. McCreedy and Tom Pohida and Peter A. Pinto and Peter Choyke and Matthew J. McAuliffe and Ronald M. Summers	Automatic magnetic resonance prostate segmentation by deep learning with holistically nested networks	NA	2017	article	NA	NA	NA	NA	NA
10.1117/1.jmi.3.1.014003	https://doi.org/10.1117%2F1.jmi.3.1.014003	2016	feb	{SPIE}-Intl Soc Optical Eng	3	1	014003	Dwarikanath Mahapatra and Joachim M. Buhmann	Visual saliency-based active learning for prostate magnetic resonance imaging segmentation	NA	2016	article	NA	NA	NA	NA	NA
10.1007/s11548-018-1883-7	https://doi.org/10.1007%2Fs11548-018-1883-7	2018	nov	Springer Science and Business Media {LLC}	14	1	21--29	Andr{\'{e}} Klein and Jan Warszawski and Jens Hillenga{\ss} and Klaus H. Maier-Hein	Automatic bone segmentation in whole-body {CT} images	NA	2018	article	NA	NA	NA	NA	NA
10.1002/mrm.27550	https://doi.org/10.1002%2Fmrm.27550	2018	oct	Wiley	81	4	2736--2745	Taro Langner and Anders Hedström and Katharina Mörwald and Daniel Weghuber and Anders Forslund and Peter Bergsten and H{\aa}kan Ahlström and Joel Kullberg	Fully convolutional networks for automated segmentation of abdominal adipose tissue depots in multicenter water{\textendash}fat {MRI}	NA	2018	article	NA	NA	NA	NA	NA
10.1109/tmi.2019.2950092	https://doi.org/10.1109%2Ftmi.2019.2950092	2020	may	Institute of Electrical and Electronics Engineers ({IEEE})	39	5	1430--1437	Taro Langner and Johan Wikstrom and Tomas Bjerner and Hakan Ahlstrom and Joel Kullberg	Identifying Morphological Indicators of Aging With Neural Networks on Large-Scale Whole-Body {MRI}	NA	2020	article	NA	NA	NA	NA	NA
10.1002/mp.12492	https://doi.org/10.1002%2Fmp.12492	2017	aug	Wiley	44	10	5210--5220	Ioannis Lavdas and Ben Glocker and Konstantinos Kamnitsas and Daniel Rueckert and Henrietta Mair and Amandeep Sandhu and Stuart A. Taylor and Eric O. Aboagye and Andrea G. Rockall	Fully automatic, multiorgan segmentation in normal whole body magnetic resonance imaging ({MRI}), using classification forests ({CFs}), convolutional neural networks ({CNNs}), and a multi-atlas ({MA}) approach	NA	2017	article	NA	NA	NA	NA	NA
10.1038/s41598-018-22871-z	https://doi.org/10.1038%2Fs41598-018-22871-z	2018	apr	Springer Science and Business Media {LLC}	8	1	NA	Donghuan Lu and and Karteek Popuri and Gavin Weiguang Ding and Rakesh Balachandar and Mirza Faisal Beg	Multimodal and Multiscale Deep Neural Networks for the Early Diagnosis of Alzheimer's Disease using structural {MR} and {FDG}-{PET} images	NA	2018	article	NA	NA	NA	NA	NA
10.1117/1.jmi.6.1.011003	https://doi.org/10.1117%2F1.jmi.6.1.011003	2018	aug	{SPIE}-Intl Soc Optical Eng	6	01	1	Nooshin Ghavami and Yipeng Hu and Ester Bonmati and Rachael Rodell and Eli Gibson and Caroline Moore and Dean Barratt	Integration of spatial information in convolutional neural networks for automatic segmentation of intraoperative transrectal ultrasound images	NA	2018	article	NA	NA	NA	NA	NA
10.1111/cpf.12592	https://doi.org/10.1111%2Fcpf.12592	2019	sep	Wiley	39	6	399--406	Mike A. Mortensen and Pablo Borrelli and Mads Hvid Poulsen and Oke Gerke and Olof Enqvist and Johannes Ul{\'{e}}n and Elin Träg{\aa}rdh and Caius Constantinescu and Lars Edenbrandt and Lars Lund and Poul Flemming H{\o}ilund-Carlsen	Artificial intelligence-based versus manual assessment of prostate cancer in the prostate gland: a method comparison study	NA	2019	article	NA	NA	NA	NA	NA
10.1016/j.cviu.2016.10.002	https://doi.org/10.1016%2Fj.cviu.2016.10.002	2017	feb	Elsevier {BV}	155	NA	173--194	Laquan Li and Jian Wang and Wei Lu and Shan Tan	Simultaneous tumor segmentation, image restoration, and blur kernel estimation in {PET} using multiple regularizations	NA	2017	article	NA	NA	NA	NA	NA
10.1007/s12325-017-0505-z	https://doi.org/10.1007%2Fs12325-017-0505-z	2017	mar	Springer Science and Business Media {LLC}	34	4	986--994	Fabian Haupt and Georg Berding and Ali Namazian and Florian Wilke and Alena Böker and Axel Merseburger and Lilli Geworski and Markus Antonius Kuczyk and Frank Michael Bengel and Inga Peters	Expert System for Bone Scan Interpretation Improves Progression Assessment in Bone Metastatic Prostate Cancer	NA	2017	article	NA	NA	NA	NA	NA
10.1016/j.jcmg.2018.01.020	https://doi.org/10.1016%2Fj.jcmg.2018.01.020	2018	nov	Elsevier {BV}	11	11	1654--1663	Julian Betancur and Frederic Commandeur and Mahsaw Motlagh and Tali Sharir and Andrew J. Einstein and Sabahat Bokhari and Mathews B. Fish and Terrence D. Ruddy and Philipp Kaufmann and Albert J. Sinusas and Edward J. Miller and Timothy M. Bateman and Sharmila Dorbala and Marcelo Di Carli and Guido Germano and Yuka Otaki and Balaji K. Tamarappoo and Damini Dey and Daniel S. Berman and Piotr J. Slo…	Deep Learning for Prediction of Obstructive Disease From Fast Myocardial Perfusion {SPECT}	NA	2018	article	NA	NA	NA	NA	NA
10.2967/jnumed.118.213538	https://doi.org/10.2967%2Fjnumed.118.213538	2018	sep	Society of Nuclear Medicine	60	5	664--670	Julian Betancur and Lien-Hsin Hu and Frederic Commandeur and Tali Sharir and Andrew J. Einstein and Mathews B. Fish and Terrence D. Ruddy and Philipp A. Kaufmann and Albert J. Sinusas and Edward J. Miller and Timothy M. Bateman and Sharmila Dorbala and Marcelo Di Carli and Guido Germano and Yuka Otaki and Joanna X. Liang and Balaji K. Tamarappoo and Damini Dey and Daniel S. Berman and Piotr J. Sl…	Deep Learning Analysis of Upright-Supine High-Efficiency {SPECT} Myocardial Perfusion Imaging for Prediction of Obstructive Coronary Artery Disease: A Multicenter Study	NA	2018	article	NA	NA	NA	NA	NA
10.1007/s12149-018-1306-4	https://doi.org/10.1007%2Fs12149-018-1306-4	2018	oct	Springer Science and Business Media {LLC}	33	2	86--92	Takayuki Shibutani and Kenichi Nakajima and Hiroshi Wakabayashi and Hiroshi Mori and Shinro Matsuo and Hiroto Yoneyama and Takahiro Konishi and Koichi Okuda and Masahisa Onoguchi and Seigo Kinuya	Accuracy of an artificial neural network for detecting a regional abnormality in myocardial perfusion {SPECT}	NA	2018	article	NA	NA	NA	NA	NA
10.1007/s11307-016-1015-0	https://doi.org/10.1007%2Fs11307-016-1015-0	2016	oct	Springer Science and Business Media {LLC}	19	3	456--468	Motahare Soufi and Alireza Kamali-Asl and Parham Geramifar and Arman Rahmim	A Novel Framework for Automated Segmentation and Labeling of Homogeneous Versus Heterogeneous Lung Tumors in [18F]{FDG}-{PET} Imaging	NA	2016	article	NA	NA	NA	NA	NA
10.1177/1536012119863531	https://doi.org/10.1177%2F1536012119863531	2019	jan	{SAGE} Publications	18	NA	153601211986353	Rui Zhang and Chao Cheng and Xuehua Zhao and Xuechen Li	Multiscale Mask R-{CNN}{\textendash}Based Lung Tumor Detection Using {PET} Imaging	NA	2019	article	NA	NA	NA	NA	NA
10.1016/j.crad.2019.04.024	https://doi.org/10.1016%2Fj.crad.2019.04.024	2019	sep	Elsevier {BV}	74	9	692--696	J.A. Scott and S. McDermott and A. Kilcoyne and Y. Wang and E.F. Halpern and J.B. Ackman	Comparison of 18F-{FDG} avidity at {PET} of benign and malignant pure ground-glass opacities: a paradox? Part {II}: artificial neural network integration of the {PET}/{CT} characteristics of ground-glass opacities to predict their likelihood of malignancy	NA	2019	article	NA	NA	NA	NA	NA
10.2214/ajr.18.20094	https://doi.org/10.2214%2Fajr.18.20094	2019	feb	American Roentgen Ray Society	212	2	238--244	Hiram Shaish and Simukayi Mutasa and Jasnit Makkar and Peter Chang and Lawrence Schwartz and Firas Ahmed	Prediction of Lymph Node Maximum Standardized Uptake Value in Patients With Cancer Using a 3D Convolutional Neural Network: A Proof-of-Concept Study	NA	2019	article	NA	NA	NA	NA	NA
10.1007/s12149-014-0921-y	https://doi.org/10.1007%2Fs12149-014-0921-y	2014	oct	Springer Science and Business Media {LLC}	29	2	138--148	Mitsuru Koizumi and Kei Wagatsuma and Noriaki Miyaji and Taisuke Murata and Kenta Miwa and Tomohiro Takiguchi and Tomoko Makino and Masamichi Koyama	Evaluation of a computer-assisted diagnosis system, {BONENAVI} version 2, for bone scintigraphy in cancer patients in a routine clinical setting	NA	2014	article	NA	NA	NA	NA	NA
10.1007/s12149-014-0919-5	https://doi.org/10.1007%2Fs12149-014-0919-5	2014	oct	Springer Science and Business Media {LLC}	29	2	125--131	Shoichi Kikushima and Noboru Hanawa and Fumio Kotake	Diagnostic performance of bone scintigraphy analyzed by three artificial neural network systems	NA	2014	article	NA	NA	NA	NA	NA
10.1016/j.ebiom.2019.04.022	https://doi.org/10.1016%2Fj.ebiom.2019.04.022	2019	may	Elsevier {BV}	43	NA	447--453	Hongyoon Choi and Seunggyun Ha and Hyejin Kang and Hyekyoung Lee and Dong Soo Lee	Deep learning only by normal brain {PET} identify unheralded brain anomalies	NA	2019	article	NA	NA	NA	NA	NA
10.1016/j.media.2019.101546	https://doi.org/10.1016%2Fj.media.2019.101546	2019	dec	Elsevier {BV}	58	NA	101546	Wen Wei and Emilie Poirion and Benedetta Bodini and Stanley Durrleman and Nicholas Ayache and Bruno Stankoff and Olivier Colliot	Predicting {PET}-derived demyelination from multimodal {MRI} using sketcher-refiner adversarial training for multiple sclerosis	NA	2019	article	NA	NA	NA	NA	NA
10.1148/radiol.2018180958	https://doi.org/10.1148%2Fradiol.2018180958	2019	feb	Radiological Society of North America ({RSNA})	290	2	456--464	Yiming Ding and Jae Ho Sohn and Michael G. Kawczynski and Hari Trivedi and Roy Harnish and Nathaniel W. Jenkins and Dmytro Lituiev and Timothy P. Copeland and Mariam S. Aboian and Carina Mari Aparici and Spencer C. Behr and Robert R. Flavell and Shih-Ying Huang and Kelly A. Zalocusky and Lorenzo Nardo and Youngho Seo and Randall A. Hawkins and Miguel Hernandez Pampaloni and Dexter Hadley and Benj…	A Deep Learning Model to Predict a Diagnosis of Alzheimer Disease by Using 18F-{FDG} {PET} of the Brain	NA	2019	article	NA	NA	NA	NA	NA
10.1097/mnm.0000000000000890	https://doi.org/10.1097%2Fmnm.0000000000000890	2018	oct	Ovid Technologies (Wolters Kluwer Health)	39	10	887--893	Daniel H. Kim and Huub Wit and Mark Thurston	Artificial intelligence in the diagnosis of Parkinson's disease from ioflupane-123 single-photon emission computed tomography dopamine transporter scans using transfer learning	NA	2018	article	NA	NA	NA	NA	NA
10.1371/journal.pone.0226577	https://doi.org/10.1371%2Fjournal.pone.0226577	2019	dec	Public Library of Science ({PLoS})	14	12	e0226577	Ilker Ozsahin and Boran Sekeroglu and Greta S. P. Mok	The use of back propagation neural networks and 18F-Florbetapir {PET} for early detection of Alzheimer's disease using Alzheimer's Disease Neuroimaging Initiative database	NA	2019	article	Ghanim Ullah	NA	NA	NA	NA
10.1007/s13139-019-00610-0	https://doi.org/10.1007%2Fs13139-019-00610-0	2019	oct	Springer Science and Business Media {LLC}	53	5	340--348	Ji-Young Kim and and Hoon Young Suh and Hyun Gee Ryoo and Dongkyu Oh and Hongyoon Choi and Jin Chul Paeng and Gi Jeong Cheon and Keon Wook Kang and Dong Soo Lee	Amyloid {PET} Quantification Via End-to-End Training of a Deep Learning	NA	2019	article	NA	NA	NA	NA	NA
10.1016/j.ejrad.2019.01.028	https://doi.org/10.1016%2Fj.ejrad.2019.01.028	2019	apr	Elsevier {BV}	113	NA	89--95	Sarah Lindgren Belal and May Sadik and Reza Kaboteh and Olof Enqvist and Johannes Ul{\'{e}}n and Mads H. Poulsen and Jane Simonsen and Poul F. H{\o}ilund-Carlsen and Lars Edenbrandt and Elin Träg{\aa}rdh	Deep learning for segmentation of 49 selected bones in {CT} scans: First step in automated {PET}/{CT}-based 3D quantification of skeletal metastases	NA	2019	article	NA	NA	NA	NA	NA
10.1007/s00330-019-06265-x	https://doi.org/10.1007%2Fs00330-019-06265-x	2019	may	Springer Science and Business Media {LLC}	29	12	6741--6749	Wei-Chih Shen and Shang-Wen Chen and Kuo-Chen Wu and Te-Chun Hsieh and Ji-An Liang and Yao-Ching Hung and Lian-Shung Yeh and Wei-Chun Chang and Wu-Chou Lin and Kuo-Yang Yen and Chia-Hung Kao	Prediction of local relapse and distant metastasis in patients with definitive chemoradiotherapy-treated cervical cancer by deep learning from [18F]-fluorodeoxyglucose positron emission tomography/computed tomography	NA	2019	article	NA	NA	NA	NA	NA
10.1155/2018/2391925	https://doi.org/10.1155%2F2018%2F2391925	2018	NA	Hindawi Limited	2018	NA	1--11	Lina Xu and Giles Tetteh and Jana Lipkova and Yu Zhao and Hongwei Li and Patrick Christ and Marie Piraud and Andreas Buck and Kuangyu Shi and Bjoern H. Menze	Automated Whole-Body Bone Lesion Detection for Multiple Myeloma on 68Ga-Pentixafor {PET}/{CT} Imaging Using Deep Learning Methods	NA	2018	article	NA	NA	NA	NA	NA
10.1016/j.compmedimag.2018.09.008	https://doi.org/10.1016%2Fj.compmedimag.2018.09.008	2018	dec	Elsevier {BV}	70	NA	111--118	Saeedeh Afshari and Aïcha BenTaieb and Ghassan Hamarneh	Automatic localization of normal active organs in 3D {PET} scans	NA	2018	article	NA	NA	NA	NA	NA
10.1155/2018/1382309	https://doi.org/10.1155%2F2018%2F1382309	2018	oct	Hindawi Limited	2018	NA	1--6	Margarita Kirienko and Martina Sollini and Giorgia Silvestri and Serena Mognetti and Emanuele Voulaz and Lidija Antunovic and Alexia Rossi and Luca Antiga and Arturo Chiti	Convolutional Neural Networks Promising in Lung Cancer T-Parameter Assessment on Baseline {FDG}-{PET}/{CT}	NA	2018	article	NA	NA	NA	NA	NA
10.1002/mp.13331	https://doi.org/10.1002%2Fmp.13331	2019	jan	Wiley	46	2	619--633	Zisha Zhong and Yusung Kim and Kristin Plichta and Bryan G. Allen and Leixin Zhou and John Buatti and Xiaodong Wu	Simultaneous cosegmentation of tumors in {PET} - {CT} images using deep fully convolutional networks	NA	2019	article	NA	NA	NA	NA	NA
10.1155/2018/8923028	https://doi.org/10.1155%2F2018%2F8923028	2018	oct	Hindawi Limited	2018	NA	1--12	Bin Huang and Zhewei Chen and Po-Man Wu and Yufeng Ye and Shi-Ting Feng and Ching-Yee Oliver Wong and Liyun Zheng and Yong Liu and Tianfu Wang and Qiaoliang Li and Bingsheng Huang	Fully Automated Delineation of Gross Tumor Volume for Head and Neck Cancer on {PET}-{CT} Using Deep Learning: A Dual-Center Study	NA	2018	article	NA	NA	NA	NA	NA
10.1016/j.media.2018.02.002	https://doi.org/10.1016%2Fj.media.2018.02.002	2018	may	Elsevier {BV}	46	NA	26--34	Donghuan Lu and Karteek Popuri and Gavin Weiguang Ding and Rakesh Balachandar and Mirza Faisal Beg	Multiscale deep neural network based analysis of {FDG}-{PET} images for the early diagnosis of Alzheimer's disease	NA	2018	article	NA	NA	NA	NA	NA
10.1371/journal.pone.0195798	https://doi.org/10.1371%2Fjournal.pone.0195798	2018	apr	Public Library of Science ({PLoS})	13	4	e0195798	Paul Blanc-Durand and Axel Van Der Gucht and Niklaus Schaefer and Emmanuel Itti and John O. Prior	Automatic lesion detection and segmentation of 18F-{FET} {PET} in gliomas: A full 3D U-Net convolutional neural network study	NA	2018	article	Jonathan H Sherman	NA	NA	NA	NA
10.1007/s00261-017-1294-1	https://doi.org/10.1007%2Fs00261-017-1294-1	2017	aug	Springer Science and Business Media {LLC}	43	5	1120--1127	Phillip M. Cheng and Tapas K. Tejura and Khoa N. Tran and Gilbert Whang	Detection of high-grade small bowel obstruction on conventional radiography with convolutional neural networks	NA	2017	article	NA	NA	NA	NA	NA
10.1016/j.acra.2018.06.020	https://doi.org/10.1016%2Fj.acra.2018.06.020	2019	apr	Elsevier {BV}	26	4	544--549	Richard Ha and Peter Chang and Jenika Karcich and Simukayi Mutasa and Eduardo Pascual Van Sant and Michael Z. Liu and Sachin Jambawalikar	Convolutional Neural Network Based Breast Cancer Risk Stratification Using a Mammographic Dataset	NA	2019	article	NA	NA	NA	NA	NA
10.1007/s00330-019-06118-7	https://doi.org/10.1007%2Fs00330-019-06118-7	2019	mar	Springer Science and Business Media {LLC}	29	10	5458--5468	Alexander Ciritsis and Cristina Rossi and Matthias Eberhard and Magda Marcon and Anton S. Becker and Andreas Boss	Automatic classification of ultrasound breast lesions using a deep convolutional neural network mimicking human decision-making	NA	2019	article	NA	NA	NA	NA	NA
10.1148/radiol.2019182716	https://doi.org/10.1148%2Fradiol.2019182716	2019	jul	Radiological Society of North America ({RSNA})	292	1	60--66	Adam Yala and Constance Lehman and Tal Schuster and Tally Portnoi and Regina Barzilay	A Deep Learning Mammography-based Model for Improved Breast Cancer Risk Prediction	NA	2019	article	NA	NA	NA	NA	NA
10.1007/s11548-018-1867-7	https://doi.org/10.1007%2Fs11548-018-1867-7	2018	oct	Springer Science and Business Media {LLC}	14	2	237--248	Kaiming Yin and Shiju Yan and Chengli Song and Bin Zheng	A robust method for segmenting pectoral muscle in mediolateral oblique ({MLO}) mammograms	NA	2018	article	NA	NA	NA	NA	NA
10.1038/s41598-019-48995-4	https://doi.org/10.1038%2Fs41598-019-48995-4	2019	aug	Springer Science and Business Media {LLC}	9	1	NA	Li Shen and Laurie R. Margolies and Joseph H. Rothstein and Eugene Fluder and Russell McBride and Weiva Sieh	Deep Learning to Improve Breast Cancer Detection on Screening Mammography	NA	2019	article	NA	NA	NA	NA	NA
10.1186/s40644-019-0227-3	https://doi.org/10.1186%2Fs40644-019-0227-3	2019	jun	Springer Science and Business Media {LLC}	19	1	NA	Benjamin Hinton and Lin Ma and Amir Pasha Mahmoudzadeh and Serghei Malkov and Bo Fan and Heather Greenwood and Bonnie Joe and Vivian Lee and Karla Kerlikowske and John Shepherd	Deep learning networks find unique mammographic differences in previous negative mammograms between interval and screen-detected cancers: a case-case study	NA	2019	article	NA	NA	NA	NA	NA
10.1007/s10278-017-0025-z	https://doi.org/10.1007%2Fs10278-017-0025-z	2017	oct	Springer Science and Business Media {LLC}	31	4	393--402	Hyunkwang Lee and Mohammad Mansouri and Shahein Tajmir and Michael H. Lev and Synho Do	A Deep-Learning System for Fully-Automated Peripherally Inserted Central Catheter ({PICC}) Tip Detection	NA	2017	article	NA	NA	NA	NA	NA
10.1109/embc.2016.7590784	https://doi.org/10.1109%2Fembc.2016.7590784	2016	aug	{IEEE}	NA	NA	NA	E. Nasr-Esfahani and S. Samavi and N. Karimi and S.M.R. Soroushmehr and K. Ward and M.H. Jafari and B. Felfeliyan and B. Nallamothu and K. Najarian	Vessel extraction in X-ray angiograms using deep learning	NA	2016	inproceedings	NA	NA	NA	NA	NA
10.1016/j.crad.2018.05.015	https://doi.org/10.1016%2Fj.crad.2018.05.015	2018	sep	Elsevier {BV}	73	9	827--831	E.J. Yates and L.C. Yates and H. Harvey	Machine learning {\textquotedblleft}red dot{\textquotedblright}: open-source, cloud, deep convolutional neural networks in chest radiograph binary normality classification	NA	2018	article	NA	NA	NA	NA	NA
10.1016/j.cmpb.2018.04.025	https://doi.org/10.1016%2Fj.cmpb.2018.04.025	2018	jul	Elsevier {BV}	161	NA	173--180	Marcin Wo{\'{z}}niak and Dawid Po{\l}ap and Giacomo Capizzi and Grazia Lo Sciuto and Leon Ko{\'{s}}mider and Katarzyna Frankiewicz	Small lung nodules detection based on local variance analysis and probabilistic neural network	NA	2018	article	NA	NA	NA	NA	NA
10.1093/cid/ciy967	https://doi.org/10.1093%2Fcid%2Fciy967	2018	nov	Oxford University Press ({OUP})	69	5	739--747	Eui Jin Hwang and Sunggyun Park and Kwang-Nam Jin and Jung Im Kim and So Young Choi and Jong Hyuk Lee and Jin Mo Goo and Jaehong Aum and Jae-Joon Yim and Chang Min Park and Dong Hyeon Kim and Woo Woo and Choi Choi and In Pyung Hwang and Yong Sub Song and Lim Lim and Kim Kim and Jae Yeon Wi and Su Suk Oh and Mi-Jin Kang and	Development and Validation of a Deep Learning{\textendash}based Automatic Detection Algorithm for Active Pulmonary Tuberculosis on Chest Radiographs	NA	2018	article	NA	NA	NA	NA	NA
10.1093/cid/ciy967	https://doi.org/10.1093%2Fcid%2Fciy967	2018	nov	Oxford University Press ({OUP})	69	5	739--747	Eui Jin Hwang and Sunggyun Park and Kwang-Nam Jin and Jung Im Kim and So Young Choi and Jong Hyuk Lee and Jin Mo Goo and Jaehong Aum and Jae-Joon Yim and Chang Min Park and Dong Hyeon Kim and Woo Woo and Choi Choi and In Pyung Hwang and Yong Sub Song and Lim Lim and Kim Kim and Jae Yeon Wi and Su Suk Oh and Mi-Jin Kang and	Development and Validation of a Deep Learning{\textendash}based Automatic Detection Algorithm for Active Pulmonary Tuberculosis on Chest Radiographs	NA	2018	article	NA	NA	NA	NA	NA
10.1016/j.media.2015.09.004	https://doi.org/10.1016%2Fj.media.2015.09.004	2016	feb	Elsevier {BV}	28	NA	22--32	Pragnya Maduskar and Rick H.M.M. Philipsen and Jaime Melendez and Ernst Scholten and Duncan Chanda and Helen Ayles and Clara I. S{\'{a}}nchez and Bram van Ginneken	Automatic detection of pleural effusion in chest radiographs	NA	2016	article	NA	NA	NA	NA	NA
10.1007/s00330-019-06130-x	https://doi.org/10.1007%2Fs00330-019-06130-x	2019	mar	Springer Science and Business Media {LLC}	29	10	5341--5348	Sohee Park and Sang Min Lee and Namkug Kim and Jooae Choe and Yongwon Cho and Kyung-Hyun Do and Joon Beom Seo	Application of deep learning{\textendash}based computer-aided detection system: detecting pneumothorax on chest radiograph after biopsy	NA	2019	article	NA	NA	NA	NA	NA
10.1097/rli.0000000000000341	https://doi.org/10.1097%2Frli.0000000000000341	2017	may	Ovid Technologies (Wolters Kluwer Health)	52	5	281--287	Mark Cicero and Alexander Bilbily and Errol Colak and Tim Dowdell and Bruce Gray and Kuhan Perampaladas and Joseph Barfett	Training and Validating a Deep Convolutional Neural Network for Computer-Aided Detection and Classification of Abnormalities on Frontal Chest Radiographs	NA	2017	article	NA	NA	NA	NA	NA
10.1371/journal.pone.0204155	https://doi.org/10.1371%2Fjournal.pone.0204155	2018	oct	Public Library of Science ({PLoS})	13	10	e0204155	Ramandeep Singh and Mannudeep K. Kalra and Chayanin Nitiwarangkul and John A. Patti and Fatemeh Homayounieh and Atul Padole and Pooja Rao and Preetham Putha and Victorine V. Muse and Amita Sharma and Subba R. Digumarthy	Deep learning in chest radiography: Detection of findings and presence of change	NA	2018	article	George A. Eapen	NA	NA	NA	NA
10.1038/s41598-019-55373-7	https://doi.org/10.1038%2Fs41598-019-55373-7	2019	dec	Springer Science and Business Media {LLC}	9	1	NA	Young-Gon Kim and Yongwon Cho and Chen-Jiang Wu and Sejin Park and Kyu-Hwan Jung and Joon Beom Seo and Hyun Joo Lee and Hye Jeon Hwang and Sang Min Lee and Namkug Kim	Short-term Reproducibility of Pulmonary Nodule and Mass Detection in Chest Radiographs: Comparison among Radiologists and Four Different Computer-Aided Detections with Convolutional Neural Net	NA	2019	article	NA	NA	NA	NA	NA
10.1109/tmi.2018.2806086	https://doi.org/10.1109%2Ftmi.2018.2806086	2018	aug	Institute of Electrical and Electronics Engineers ({IEEE})	37	8	1865--1876	Alexey A. Novikov and Dimitrios Lenis and David Major and Jiri Hladuvka and Maria Wimmer and Katja Buhler	Fully Convolutional Architectures for Multiclass Segmentation in Chest Radiographs	NA	2018	article	NA	NA	NA	NA	NA
10.1148/radiol.2018180237	https://doi.org/10.1148%2Fradiol.2018180237	2019	jan	Radiological Society of North America ({RSNA})	290	1	218--228	Ju Gang Nam and Sunggyun Park and Eui Jin Hwang and Jong Hyuk Lee and Kwang-Nam Jin and Kun Young Lim and Thienkai Huy Vu and Jae Ho Sohn and Sangheum Hwang and Jin Mo Goo and Chang Min Park	Development and Validation of Deep Learning{\textendash}based Automatic Detection Algorithm for Malignant Pulmonary Nodules on Chest Radiographs	NA	2019	article	NA	NA	NA	NA	NA
10.1093/cid/ciy967	https://doi.org/10.1093%2Fcid%2Fciy967	2018	nov	Oxford University Press ({OUP})	69	5	739--747	Eui Jin Hwang and Sunggyun Park and Kwang-Nam Jin and Jung Im Kim and So Young Choi and Jong Hyuk Lee and Jin Mo Goo and Jaehong Aum and Jae-Joon Yim and Chang Min Park and Dong Hyeon Kim and Woo Woo and Choi Choi and In Pyung Hwang and Yong Sub Song and Lim Lim and Kim Kim and Jae Yeon Wi and Su Suk Oh and Mi-Jin Kang and	Development and Validation of a Deep Learning{\textendash}based Automatic Detection Algorithm for Active Pulmonary Tuberculosis on Chest Radiographs	NA	2018	article	NA	NA	NA	NA	NA
10.1007/s10278-016-9914-9	https://doi.org/10.1007%2Fs10278-016-9914-9	2016	oct	Springer Science and Business Media {LLC}	30	1	95--101	Alvin Rajkomar and Sneha Lingam and Andrew G. Taylor and Michael Blum and John Mongan	High-Throughput Classification of Radiographs Using Deep Convolutional Neural Networks	NA	2016	article	NA	NA	NA	NA	NA
10.1007/s10278-017-9980-7	https://doi.org/10.1007%2Fs10278-017-9980-7	2017	jun	Springer Science and Business Media {LLC}	30	4	460--468	Paras Lakhani	Deep Convolutional Neural Networks for Endotracheal Tube Position and X-ray Image Classification: Challenges and Opportunities	NA	2017	article	NA	NA	NA	NA	NA
10.1109/embc.2018.8513560	https://doi.org/10.1109%2Fembc.2018.8513560	2018	jul	{IEEE}	NA	NA	NA	Zhiyun Xue and Rodney Long and Stefan Jaeger and Les Folio and R. George Thoma and and Sameer Antani	Extraction of Aortic Knuckle Contour in Chest Radiographs Using Deep Learning	NA	2018	inproceedings	NA	NA	NA	NA	NA
10.1097/rti.0000000000000388	https://doi.org/10.1097%2Frti.0000000000000388	2019	mar	Ovid Technologies (Wolters Kluwer Health)	34	2	86--91	Min Jae Cha and Myung Jin Chung and Jeong Hyun Lee and Kyung Soo Lee	Performance of Deep Learning Model in Detecting Operable Lung Cancer With Chest Radiographs	NA	2019	article	NA	NA	NA	NA	NA
10.1371/journal.pmed.1002697	https://doi.org/10.1371%2Fjournal.pmed.1002697	2018	nov	Public Library of Science ({PLoS})	15	11	e1002697	Andrew G. Taylor and Clinton Mielke and John Mongan	Automated detection of moderate and large pneumothorax on frontal chest X-rays using deep convolutional neural networks: A retrospective study	NA	2018	article	Suchi Saria	NA	NA	NA	NA
10.1155/2018/4168538	https://doi.org/10.1155%2F2018%2F4168538	2018	aug	Hindawi Limited	2018	NA	1--11	Rahib H. Abiyev and Mohammad Khaleel Sallam Ma'aitah	Deep Convolutional Neural Networks for Chest Diseases Detection	NA	2018	article	NA	NA	NA	NA	NA
10.1038/s41598-019-51503-3	https://doi.org/10.1038%2Fs41598-019-51503-3	2019	oct	Springer Science and Business Media {LLC}	9	1	NA	Zhi Zhen Qin and Melissa S. Sander and Bishwa Rai and Collins N. Titahong and Santat Sudrungrot and Sylvain N. Laah and Lal Mani Adhikari and E. Jane Carter and Lekha Puri and Andrew J. Codlin and Jacob Creswell	Using artificial intelligence to read chest radiographs for tuberculosis detection: A multi-site evaluation of the diagnostic accuracy of three deep learning systems	NA	2019	article	NA	NA	NA	NA	NA
10.1109/embc.2018.8512374	https://doi.org/10.1109%2Fembc.2018.8512374	2018	jul	{IEEE}	NA	NA	NA	Qiwen Que and Ze Tang and Ruoshi Wang and Zeng Zeng and Jie Wang and Matthew Chua and Teo Sin Gee and Xulei Yang and Bharadwaj Veeravalli	{CardioXNet}: Automated Detection for Cardiomegaly Based on Deep Learning	NA	2018	inproceedings	NA	NA	NA	NA	NA
10.1038/s41598-019-42294-8	https://doi.org/10.1038%2Fs41598-019-42294-8	2019	apr	Springer Science and Business Media {LLC}	9	1	NA	Ivo M. Baltruschat and Hannes Nickisch and Michael Grass and Tobias Knopp and Axel Saalbach	Comparison of Deep Learning Approaches for Multi-Label Chest X-Ray Classification	NA	2019	article	NA	NA	NA	NA	NA
10.1371/journal.pmed.1002686	https://doi.org/10.1371%2Fjournal.pmed.1002686	2018	nov	Public Library of Science ({PLoS})	15	11	e1002686	Pranav Rajpurkar and Jeremy Irvin and Robyn L. Ball and Kaylie Zhu and Brandon Yang and Hershel Mehta and Tony Duan and Daisy Ding and Aarti Bagul and Curtis P. Langlotz and Bhavik N. Patel and Kristen W. Yeom and Katie Shpanskaya and Francis G. Blankenberg and Jayne Seekins and Timothy J. Amrhein and David A. Mong and Safwan S. Halabi and Evan J. Zucker and Andrew Y. Ng and Matthew P. Lungren	Deep learning for chest radiograph diagnosis: A retrospective comparison of the {CheXNeXt} algorithm to practicing radiologists	NA	2018	article	Aziz Sheikh	NA	NA	NA	NA
10.1109/embc.2016.7590649	https://doi.org/10.1109%2Fembc.2016.7590649	2016	aug	{IEEE}	NA	NA	NA	Awais Mansoor and Geovanny Perez and Gustavo Nino and Marius George Linguraru	Automatic tissue characterization of air trapping in chest radiographs using deep neural networks	NA	2016	inproceedings	NA	NA	NA	NA	NA
10.1371/journal.pmed.1002683	https://doi.org/10.1371%2Fjournal.pmed.1002683	2018	nov	Public Library of Science ({PLoS})	15	11	e1002683	John R. Zech and Marcus A. Badgeley and Manway Liu and Anthony B. Costa and Joseph J. Titano and Eric Karl Oermann	Variable generalization performance of a deep learning model to detect pneumonia in chest radiographs: A cross-sectional study	NA	2018	article	Aziz Sheikh	NA	NA	NA	NA
10.1038/s41598-019-42557-4	https://doi.org/10.1038%2Fs41598-019-42557-4	2019	apr	Springer Science and Business Media {LLC}	9	1	NA	F. Pasa and V. Golkov and F. Pfeiffer and D. Cremers and D. Pfeiffer	Efficient Deep Network Architectures for Fast Chest X-Ray Tuberculosis Screening and Visualization	NA	2019	article	NA	NA	NA	NA	NA
10.1148/radiol.2019191225	https://doi.org/10.1148%2Fradiol.2019191225	2019	dec	Radiological Society of North America ({RSNA})	293	3	573--580	Eui Jin Hwang and Ju Gang Nam and Woo Hyeon Lim and Sae Jin Park and Yun Soo Jeong and Ji Hee Kang and Eun Kyoung Hong and Taek Min Kim and Jin Mo Goo and Sunggyun Park and Ki Hwan Kim and Chang Min Park	Deep Learning for Chest Radiograph Diagnosis in the Emergency Department	NA	2019	article	NA	NA	NA	NA	NA
10.1148/radiol.2017162326	https://doi.org/10.1148%2Fradiol.2017162326	2017	aug	Radiological Society of North America ({RSNA})	284	2	574--582	Paras Lakhani and Baskaran Sundaram	Deep Learning at Chest Radiography: Automated Classification of Pulmonary Tuberculosis by Using Convolutional Neural Networks	NA	2017	article	NA	NA	NA	NA	NA
10.1038/s41746-019-0189-7	https://doi.org/10.1038%2Fs41746-019-0189-7	2019	nov	Springer Science and Business Media {LLC}	2	1	NA	Bhavik N. Patel and Louis Rosenberg and Gregg Willcox and David Baltaxe and Mimi Lyons and Jeremy Irvin and Pranav Rajpurkar and Timothy Amrhein and Rajan Gupta and Safwan Halabi and Curtis Langlotz and Edward Lo and Joseph Mammarappallil and A. J. Mariano and Geoffrey Riley and Jayne Seekins and Luyao Shen and Evan Zucker and Matthew P. Lungren	Human{\textendash}machine partnership with artificial intelligence for chest radiograph diagnosis	NA	2019	article	NA	NA	NA	NA	NA
10.1117/1.jmi.4.1.014501	https://doi.org/10.1117%2F1.jmi.4.1.014501	2017	jan	{SPIE}-Intl Soc Optical Eng	4	1	014501	Sercan Ö. Arik and Bulat Ibragimov and Lei Xing	Fully automated quantitative cephalometry using convolutional neural networks	NA	2017	article	NA	NA	NA	NA	NA
10.1097/rli.0000000000000503	https://doi.org/10.1097%2Frli.0000000000000503	2019	jan	Ovid Technologies (Wolters Kluwer Health)	54	1	7--15	Youngjune Kim and Kyong Joon Lee and Leonard Sunwoo and Dongjun Choi and Chang-Mo Nam and Jungheum Cho and Jihyun Kim and Yun Jung Bae and Roh-Eul Yoo and Byung Se Choi and Cheolkyu Jung and Jae Hyoung Kim	Deep Learning in Diagnosis of Maxillary Sinusitis Using Conventional Radiography	NA	2019	article	NA	NA	NA	NA	NA
10.21037/qims.2019.05.15	https://doi.org/10.21037%2Fqims.2019.05.15	2019	jun	{AME} Publishing Company	9	6	942--951	Hyug-Gi Kim and Kyung Mi Lee and Eui Jong Kim and Jin San Lee	Improvement diagnostic accuracy of sinusitis recognition in paranasal sinus X-ray using multiple deep learning models	NA	2019	article	NA	NA	NA	NA	NA
10.1080/17453674.2018.1453714	https://doi.org/10.1080%2F17453674.2018.1453714	2018	mar	Informa {UK} Limited	89	4	468--473	Seok Won Chung and Seung Seog Han and Ji Whan Lee and Kyung-Soo Oh and Na Ra Kim and Jong Pil Yoon and Joon Yub Kim and Sung Hoon Moon and Jieun Kwon and Hyo-Jin Lee and Young-Min Noh and Youngjun Kim	Automated detection and classification of the proximal humerus fracture by using deep learning algorithm	NA	2018	article	NA	NA	NA	NA	NA
10.1016/j.cmpb.2018.01.006	https://doi.org/10.1016%2Fj.cmpb.2018.01.006	2018	apr	Elsevier {BV}	157	NA	95--111	S. M. Masudur Rahman Al Arif and Karen Knapp and Greg Slabaugh	Fully automatic cervical vertebrae segmentation framework for X-ray images	NA	2018	article	NA	NA	NA	NA	NA
10.1007/s00330-018-5791-6	https://doi.org/10.1007%2Fs00330-018-5791-6	2018	nov	Springer Science and Business Media {LLC}	29	5	2322--2329	Yuan Li and Zhizhong Huang and Xiaoai Dong and Weibo Liang and Hui Xue and Lin Zhang and Yi Zhang and Zhenhua Deng	Forensic age estimation for pelvic X-ray images using deep learning	NA	2018	article	NA	NA	NA	NA	NA
10.1016/j.media.2016.10.010	https://doi.org/10.1016%2Fj.media.2016.10.010	2017	feb	Elsevier {BV}	36	NA	41--51	C. Spampinato and S. Palazzo and D. Giordano and M. Aldinucci and R. Leonardi	Deep learning for automated skeletal bone age assessment in X-ray images	NA	2017	article	NA	NA	NA	NA	NA
10.1038/s41598-019-56527-3	https://doi.org/10.1038%2Fs41598-019-56527-3	2019	dec	Springer Science and Business Media {LLC}	9	1	NA	Aleksei Tiulpin and Stefan Klein and Sita M. A. Bierma-Zeinstra and J{\'{e}}r{\^{o}}me Thevenot and Esa Rahtu and Joyce van Meurs and Edwin H. G. Oei and Simo Saarakkala	Multimodal Machine Learning-based Knee Osteoarthritis Progression Prediction from Plain Radiographs and Clinical Data	NA	2019	article	NA	NA	NA	NA	NA
10.1016/j.compmedimag.2019.06.002	https://doi.org/10.1016%2Fj.compmedimag.2019.06.002	2019	jul	Elsevier {BV}	75	NA	84--92	Pingjun Chen and Linlin Gao and Xiaoshuang Shi and Kyle Allen and Lin Yang	Fully automatic knee osteoarthritis severity grading using deep neural networks with a novel ordinal loss	NA	2019	article	NA	NA	NA	NA	NA
10.3934/mbe.2019323	https://doi.org/10.3934%2Fmbe.2019323	2019	NA	American Institute of Mathematical Sciences ({AIMS})	16	6	6454--6466	Pengyi Hao and and Sharon Chokuwa and Xuhang Xie and Fuli Wu and Jian Wu and Cong Bai and and	Skeletal bone age assessments for young children based on regression convolutional neural networks	NA	2019	article	NA	NA	NA	NA	NA
10.1080/17453674.2017.1344459	https://doi.org/10.1080%2F17453674.2017.1344459	2017	jul	Informa {UK} Limited	88	6	581--586	Jakub Olczak and Niklas Fahlberg and Atsuto Maki and Ali Sharif Razavian and Anthony Jilert and Andr{\'{e}} Stark and Olof Sköldenberg and Max Gordon	Artificial intelligence for analyzing orthopedic trauma radiographs	NA	2017	article	NA	NA	NA	NA	NA
10.1109/embc.2017.8036887	https://doi.org/10.1109%2Fembc.2017.8036887	2017	jul	{IEEE}	NA	NA	NA	Ruhan Sa and William Owens and Raymond Wiegand and Mark Studin and Donald Capoferri and Kenneth Barooha and Alexander Greaux and Robert Rattray and Adam Hutton and John Cintineo and Vipin Chaudhary	Intervertebral disc detection in X-ray images using faster R-{CNN}	NA	2017	inproceedings	NA	NA	NA	NA	NA
10.2214/ajr.18.19974	https://doi.org/10.2214%2Fajr.18.19974	2018	dec	American Roentgen Ray Society	211	6	1361--1368	Joseph R. England and Jordan S. Gross and Eric A. White and Dakshesh B. Patel and Jasmin T. England and Phillip M. Cheng	Detection of Traumatic Pediatric Elbow Joint Effusion Using a Deep Convolutional Neural Network	NA	2018	article	NA	NA	NA	NA	NA
10.1155/2017/9083916	https://doi.org/10.1155%2F2017%2F9083916	2017	NA	Hindawi Limited	2017	NA	1--6	Junhua Zhang and Hongjian Li and Liang Lv and Yufeng Zhang	Computer-Aided Cobb Measurement Based on Automatic Detection of Vertebral Slopes Using Deep Neural Network	NA	2017	article	NA	NA	NA	NA	NA
10.1007/s00256-018-3033-2	https://doi.org/10.1007%2Fs00256-018-3033-2	2018	aug	Springer Science and Business Media {LLC}	48	2	275--283	Shahein H. Tajmir and Hyunkwang Lee and Randheer Shailam and Heather I. Gale and Jie C. Nguyen and Sjirk J. Westra and Ruth Lim and Sehyo Yune and Michael S. Gee and Synho Do	Artificial intelligence-assisted interpretation of bone age radiographs improves accuracy and decreases variability	NA	2018	article	NA	NA	NA	NA	NA
10.1097/md.0000000000018500	https://doi.org/10.1097%2Fmd.0000000000018500	2019	dec	Ovid Technologies (Wolters Kluwer Health)	98	52	e18500	Qiang Li and Lei Zhong and Hongnian Huang and He Liu and Yanguo Qin and Yiming Wang and Zhe Zhou and Heng Liu and Wenzhuo Yang and Meiting Qin and Jing Wang and Yanbo Wang and Teng Zhou and Dawei Wang and Jincheng Wang and Meng Xu and Ye Huang	Auxiliary diagnosis of developmental dysplasia of the hip by automated detection of Sharp{\textquotesingle}s angle on standardized anteroposterior pelvic radiographs	NA	2019	article	NA	NA	NA	NA	NA
10.1007/s11548-019-01935-z	https://doi.org/10.1007%2Fs11548-019-01935-z	2019	mar	Springer Science and Business Media {LLC}	14	8	1259--1266	Tomomi Takenaga and Shouhei Hanaoka and Yukihiro Nomura and Mitsutaka Nemoto and Masaki Murata and Takahiro Nakao and Soichiro Miki and Takeharu Yoshikawa and Naoto Hayashi and Osamu Abe	Four-dimensional fully convolutional residual network-based liver segmentation in Gd-{EOB}-{DTPA}-enhanced {MRI}	NA	2019	article	NA	NA	NA	NA	NA
10.1111/1754-9485.12828	https://doi.org/10.1111%2F1754-9485.12828	2018	nov	Wiley	63	1	27--32	Matthew Adams and Weijia Chen and David Holcdorf and Mark W McCusker and Piers DL Howe and Frank Gaillard	Computer vs human: Deep learning versus perceptual training for the detection of neck of femur fractures	NA	2018	article	NA	NA	NA	NA	NA
10.1016/j.crad.2017.11.015	https://doi.org/10.1016%2Fj.crad.2017.11.015	2018	may	Elsevier {BV}	73	5	439--445	D.H. Kim and T. MacKinnon	Artificial intelligence in fracture detection: transfer learning from deep convolutional neural networks	NA	2018	article	NA	NA	NA	NA	NA
10.1007/s00256-018-3016-3	https://doi.org/10.1007%2Fs00256-018-3016-3	2018	jun	Springer Science and Business Media {LLC}	48	2	239--244	Takaaki Urakawa and Yuki Tanaka and Shinichi Goto and Hitoshi Matsuzawa and Kei Watanabe and Naoto Endo	Detecting intertrochanteric hip fractures with orthopedist-level accuracy using a deep convolutional neural network	NA	2018	article	NA	NA	NA	NA	NA
10.1080/17453674.2019.1600125	https://doi.org/10.1080%2F17453674.2019.1600125	2019	apr	Informa {UK} Limited	90	4	394--400	Kaifeng Gan and Dingli Xu and Yimu Lin and Yandong Shen and Ting Zhang and Keqi Hu and Ke Zhou and Mingguang Bi and Lingxiao Pan and Wei Wu and Yunpeng Liu	Artificial intelligence detection of distal radius fractures: a comparison between the convolutional neural network and professional assessments	NA	2019	article	NA	NA	NA	NA	NA
10.1080/17453674.2019.1600125	https://doi.org/10.1080%2F17453674.2019.1600125	2019	apr	Informa {UK} Limited	90	4	394--400	Kaifeng Gan and Dingli Xu and Yimu Lin and Yandong Shen and Ting Zhang and Keqi Hu and Ke Zhou and Mingguang Bi and Lingxiao Pan and Wei Wu and Yunpeng Liu	Artificial intelligence detection of distal radius fractures: a comparison between the convolutional neural network and professional assessments	NA	2019	article	NA	NA	NA	NA	NA
10.3390/jcm8111826	https://doi.org/10.3390%2Fjcm8111826	2019	nov	{MDPI} {AG}	8	11	1826	Chi-Hung Weng and Chih-Li Wang and Yu-Jui Huang and Yu-Cheng Yeh and Chen-Ju Fu and Chao-Yuan Yeh and Tsung-Ting Tsai	Artificial Intelligence for Automatic Measurement of Sagittal Vertical Axis Using {ResUNet} Framework	NA	2019	article	NA	NA	NA	NA	NA
10.1038/s41598-018-20132-7	https://doi.org/10.1038%2Fs41598-018-20132-7	2018	jan	Springer Science and Business Media {LLC}	8	1	NA	Aleksei Tiulpin and J{\'{e}}r{\^{o}}me Thevenot and Esa Rahtu and Petri Lehenkari and Simo Saarakkala	Automatic Knee Osteoarthritis Diagnosis from Plain Radiographs: A Deep Learning-Based Approach	NA	2018	article	NA	NA	NA	NA	NA
10.1016/j.knee.2019.11.020	https://doi.org/10.1016%2Fj.knee.2019.11.020	2020	mar	Elsevier {BV}	27	2	535--542	Paul H. Yi and Jinchi Wei and Tae Kyung Kim and Haris I. Sair and Ferdinand K. Hui and Gregory D. Hager and Jan Fritz and Julius K. Oni	Automated detection {\&} classification of knee arthroplasty using deep learning	NA	2020	article	NA	NA	NA	NA	NA
10.1073/pnas.1806905115	https://doi.org/10.1073%2Fpnas.1806905115	2018	oct	Proceedings of the National Academy of Sciences	115	45	11591--11596	Robert Lindsey and Aaron Daluiski and Sumit Chopra and Alexander Lachapelle and Michael Mozer and Serge Sicular and Douglas Hanel and Michael Gardner and Anurag Gupta and Robert Hotchkiss and Hollis Potter	Deep neural network improves fracture detection by clinicians	NA	2018	article	NA	NA	NA	NA	NA
10.1007/s00330-019-06167-y	https://doi.org/10.1007%2Fs00330-019-06167-y	2019	apr	Springer Science and Business Media {LLC}	29	10	5469--5477	Chi-Tung Cheng and Tsung-Ying Ho and Tao-Yi Lee and Chih-Chen Chang and Ching-Cheng Chou and Chih-Chi Chen and I-Fang Chung and Chien-Hung Liao	Application of a deep learning algorithm for detection and visualization of hip fractures on plain pelvic radiographs	NA	2019	article	NA	NA	NA	NA	NA
10.1007/s10278-017-9955-8	https://doi.org/10.1007%2Fs10278-017-9955-8	2017	mar	Springer Science and Business Media {LLC}	30	4	427--441	Hyunkwang Lee and Shahein Tajmir and Jenny Lee and Maurice Zissen and Bethel Ayele Yeshiwas and Tarik K. Alkasab and Garry Choy and Synho Do	Fully Automated Deep Learning System for Bone Age Assessment	NA	2017	article	NA	NA	NA	NA	NA
10.1016/j.ebiom.2018.12.043	https://doi.org/10.1016%2Fj.ebiom.2018.12.043	2019	feb	Elsevier {BV}	40	NA	636--642	Tackeun Kim and Jaehyuk Heo and Dong-Kyu Jang and Leonard Sunwoo and Joonghee Kim and Kyong Joon Lee and Si-Hyuck Kang and Sang Jun Park and O-Ki Kwon and Chang Wan Oh	Machine learning for detecting moyamoya disease in plain skull radiography using a convolutional neural network	NA	2019	article	NA	NA	NA	NA	NA
10.1038/s41598-019-55536-6	https://doi.org/10.1038%2Fs41598-019-55536-6	2019	dec	Springer Science and Business Media {LLC}	9	1	NA	Sungwon Kim and Haesung Yoon and Mi-Jung Lee and Myung-Joon Kim and Kyunghwa Han and Ja Kyung Yoon and Hyung Cheol Kim and Jaeseung Shin and Hyun Joo Shin	Performance of deep learning-based algorithm for detection of ileocolic intussusception on abdominal radiographs of young children	NA	2019	article	NA	NA	NA	NA	NA
10.2214/ajr.17.18224	https://doi.org/10.2214%2Fajr.17.18224	2017	dec	American Roentgen Ray Society	209	6	1374--1380	Jeong Rye Kim and Woo Hyun Shim and Hee Mang Yoon and Sang Hyup Hong and Jin Seong Lee and Young Ah Cho and Sangki Kim	Computerized Bone Age Estimation Using Deep Learning Based Program: Evaluation of the Accuracy and Efficiency	NA	2017	article	NA	NA	NA	NA	NA
10.1007/s10278-018-0053-3	https://doi.org/10.1007%2Fs10278-018-0053-3	2018	feb	Springer Science and Business Media {LLC}	31	4	513--519	Simukayi Mutasa and Peter D. Chang and Carrie Ruzal-Shapiro and Rama Ayyala	{MABAL}: a Novel Deep-Learning Architecture for Machine-Assisted Bone Age Labeling	NA	2018	article	NA	NA	NA	NA	NA
10.1148/radiol.2017170236	https://doi.org/10.1148%2Fradiol.2017170236	2018	apr	Radiological Society of North America ({RSNA})	287	1	313--322	David B. Larson and Matthew C. Chen and Matthew P. Lungren and Safwan S. Halabi and Nicholas V. Stence and Curtis P. Langlotz	Performance of a Deep-Learning Neural Network Model in Assessing Skeletal Maturity on Pediatric Hand Radiographs	NA	2018	article	NA	NA	NA	NA	NA
10.1371/journal.pone.0207496	https://doi.org/10.1371%2Fjournal.pone.0207496	2018	nov	Public Library of Science ({PLoS})	13	11	e0207496	Sven Koitka and Aydin Demircioglu and Moon S. Kim and Christoph M. Friedrich and Felix Nensa	Ossification area localization in pediatric hand radiographs using deep neural networks for object detection	NA	2018	article	Kayvan Najarian	NA	NA	NA	NA
10.1109/embc.2018.8512334	https://doi.org/10.1109%2Fembc.2018.8512334	2018	jul	{IEEE}	NA	NA	NA	Tom Van Steenkiste and Joeri Ruyssinck and Olivier Janssens and Baptist Vandersmissen and Florian Vandecasteele and Pieter Devolder and Eric Achten and Sofie Van Hoecke and Dirk Deschrijver and Tom Dhaene	Automated Assessment of Bone Age Using Deep Learning and Gaussian Process Regression	NA	2018	inproceedings	NA	NA	NA	NA	NA
10.1007/s00247-019-04408-2	https://doi.org/10.1007%2Fs00247-019-04408-2	2019	apr	Springer Science and Business Media {LLC}	49	8	1066--1070	Paul H. Yi and Tae Kyung Kim and Jinchi Wei and Jiwon Shin and Ferdinand K. Hui and Haris I. Sair and Gregory D. Hager and Jan Fritz	Automated semantic labeling of pediatric musculoskeletal radiographs using deep learning	NA	2019	article	NA	NA	NA	NA	NA
10.1007/s11548-016-1515-z	https://doi.org/10.1007%2Fs11548-016-1515-z	2017	jan	Springer Science and Business Media {LLC}	12	4	553--568	Jing Lian and Yide Ma and Yurun Ma and Bin Shi and Jizhao Liu and Zhen Yang and Yanan Guo	Automatic gallbladder and gallstone regions segmentation in ultrasound image	NA	2017	article	NA	NA	NA	NA	NA
10.1109/tcbb.2018.2835444	https://doi.org/10.1109%2Ftcbb.2018.2835444	2019	nov	Institute of Electrical and Electronics Engineers ({IEEE})	16	6	1794--1801	Yujie Feng and Fan Yang and Xichuan Zhou and Yanli Guo and Fang Tang and Fengbo Ren and Jishun Guo and Shuiwang Ji	A Deep Learning Approach for Targeted Contrast-Enhanced Ultrasound Based Prostate Cancer Detection	NA	2019	article	NA	NA	NA	NA	NA
10.1038/s41746-019-0104-2	https://doi.org/10.1038%2Fs41746-019-0104-2	2019	apr	Springer Science and Business Media {LLC}	2	1	NA	Chin-Chi Kuo and Chun-Min Chang and Kuan-Ting Liu and Wei-Kai Lin and Hsiu-Yin Chiang and Chih-Wei Chung and Meng-Ru Ho and Pei-Ran Sun and Rong-Lin Yang and Kuan-Ta Chen	Automation of the kidney function prediction and classification through ultrasound-based kidney imaging using deep learning	NA	2019	article	NA	NA	NA	NA	NA
10.1016/j.diii.2019.02.009	https://doi.org/10.1016%2Fj.diii.2019.02.009	2019	apr	Elsevier {BV}	100	4	227--233	B. Schmauch and P. Herent and P. Jehanno and O. Dehaene and C. Saillard and C. Aub{\'{e}} and A. Luciani and N. Lassau and S. J{\'{e}}gou	Diagnosis of focal liver lesions from ultrasound using deep learning	NA	2019	article	NA	NA	NA	NA	NA
10.1007/s10278-016-9929-2	https://doi.org/10.1007%2Fs10278-016-9929-2	2016	nov	Springer Science and Business Media {LLC}	30	2	234--243	Phillip M. Cheng and Harshawn S. Malhi	Transfer Learning with Convolutional Neural Networks for Classification of Abdominal Ultrasound Images	NA	2016	article	NA	NA	NA	NA	NA
10.1109/tmi.2015.2492618	https://doi.org/10.1109%2Ftmi.2015.2492618	2016	mar	Institute of Electrical and Electronics Engineers ({IEEE})	35	3	713--727	Xiaodan Liang and Liang Lin and Qingxing Cao and Rui Huang and Yongtian Wang	Recognizing Focal Liver Lesions in {CEUS} With Dynamically Trained Latent Structured Models	NA	2016	article	NA	NA	NA	NA	NA
10.1016/j.ejro.2018.09.002	https://doi.org/10.1016%2Fj.ejro.2018.09.002	2018	NA	Elsevier {BV}	5	NA	165--170	Elina Stoffel and Anton S. Becker and Moritz C. Wurnig and Magda Marcon and Soleen Ghafoor and Nicole Berger and Andreas Boss	Distinction between phyllodes tumor and fibroadenoma in breast ultrasound using deep learning image analysis	NA	2018	article	NA	NA	NA	NA	NA
10.1117/1.jmi.6.1.011007	https://doi.org/10.1117%2F1.jmi.6.1.011007	2018	oct	{SPIE}-Intl Soc Optical Eng	6	01	1	NA	Breast ultrasound lesions recognition: end-to-end deep learning approaches	NA	2018	article	NA	NA	NA	NA	NA
10.1371/journal.pone.0195816	https://doi.org/10.1371%2Fjournal.pone.0195816	2018	may	Public Library of Science ({PLoS})	13	5	e0195816	Viksit Kumar and Jeremy M. Webb and Adriana Gregory and Max Denis and Duane D. Meixner and Mahdi Bayat and Dana H. Whaley and Mostafa Fatemi and Azra Alizad	Automated and real-time segmentation of suspicious breast masses using convolutional neural network	NA	2018	article	Yong Fan	NA	NA	NA	NA
10.1097/md.0000000000015200	https://doi.org/10.1097%2Fmd.0000000000015200	2019	may	Ovid Technologies (Wolters Kluwer Health)	98	19	e15200	Jui-Ying Chiao and Kuan-Yung Chen and Ken Ying-Kai Liao and Po-Hsin Hsieh and Geoffrey Zhang and Tzung-Chi Huang	Detection and classification the breast tumors using mask R-{CNN} on sonograms	NA	2019	article	NA	NA	NA	NA	NA
10.1016/j.ultras.2018.07.006	https://doi.org/10.1016%2Fj.ultras.2018.07.006	2019	jan	Elsevier {BV}	91	NA	1--9	Yuan Xu and Yuxin Wang and Jie Yuan and Qian Cheng and Xueding Wang and Paul L. Carson	Medical breast ultrasound image segmentation by machine learning	NA	2019	article	NA	NA	NA	NA	NA
10.1186/s12880-019-0389-2	https://doi.org/10.1186%2Fs12880-019-0389-2	2019	nov	Springer Science and Business Media {LLC}	19	1	NA	Marly Guimar{\~{a}}es Fernandes Costa and Jo{\~{a}}o Paulo Mendes Campos and Gustavo de Aquino e Aquino and Wagner Coelho de Albuquerque Pereira and C{\'{\i}}cero Ferreira Fernandes Costa Filho	Evaluating the performance of convolutional neural networks with direct acyclic graph architectures in automatic segmentation of breast lesion in {US} images	NA	2019	article	NA	NA	NA	NA	NA
10.1155/2016/7987212	https://doi.org/10.1155%2F2016%2F7987212	2016	NA	Hindawi Limited	2016	NA	1--13	Karem D. Marcomini and Antonio A. O. Carneiro and Homero Schiabel	Application of Artificial Neural Network Models in Segmentation and Classification of Nodules in Breast Ultrasound Digital Images	NA	2016	article	NA	NA	NA	NA	NA
10.1109/tmi.2018.2860257	https://doi.org/10.1109%2Ftmi.2018.2860257	2019	jan	Institute of Electrical and Electronics Engineers ({IEEE})	38	1	240--249	Tsung-Chen Chiang and Yao-Sian Huang and Rong-Tai Chen and Chiun-Sheng Huang and Ruey-Feng Chang	Tumor Detection in Automated Breast Ultrasound Using 3-D {CNN} and Prioritized Candidate Aggregation	NA	2019	article	NA	NA	NA	NA	NA
10.1016/j.media.2018.12.006	https://doi.org/10.1016%2Fj.media.2018.12.006	2019	feb	Elsevier {BV}	52	NA	185--198	Xiaofeng Qi and Lei Zhang and Yao Chen and Yong Pi and Yi Chen and Qing Lv and Zhang Yi	Automated diagnosis of breast ultrasonography images using deep neural networks	NA	2019	article	NA	NA	NA	NA	NA
10.1097/md.0000000000014146	https://doi.org/10.1097%2Fmd.0000000000014146	2019	jan	Ovid Technologies (Wolters Kluwer Health)	98	3	e14146	Hee Jeong Park and Sun Mi Kim and Bo La Yun and Mijung Jang and Bohyoung Kim and Ja Yoon Jang and Jong Yoon Lee and Soo Hyun Lee	A computer-aided diagnosis system using artificial intelligence for the diagnosis and characterization of breast masses on ultrasound	NA	2019	article	NA	NA	NA	NA	NA
10.1371/journal.pone.0221535	https://doi.org/10.1371%2Fjournal.pone.0221535	2019	aug	Public Library of Science ({PLoS})	14	8	e0221535	Zhemin Zhuang and Nan Li and Alex Noel Joseph Raj and Vijayalakshmi G. V. Mahesh and Shunmin Qiu	An {RDAU}-{NET} model for lesion segmentation in breast ultrasound images	NA	2019	article	Varenyam Achal	NA	NA	NA	NA
10.1371/journal.pone.0221535	https://doi.org/10.1371%2Fjournal.pone.0221535	2019	aug	Public Library of Science ({PLoS})	14	8	e0221535	Zhemin Zhuang and Nan Li and Alex Noel Joseph Raj and Vijayalakshmi G. V. Mahesh and Shunmin Qiu	An {RDAU}-{NET} model for lesion segmentation in breast ultrasound images	NA	2019	article	Varenyam Achal	NA	NA	NA	NA
10.1007/s11604-019-00831-5	https://doi.org/10.1007%2Fs11604-019-00831-5	2019	mar	Springer Science and Business Media {LLC}	37	6	466--472	Tomoyuki Fujioka and Kazunori Kubota and Mio Mori and Yuka Kikuchi and Leona Katsuta and Mai Kasahara and Goshi Oda and Toshiyuki Ishiba and Tsuyoshi Nakagawa and Ukihide Tateishi	Distinction between benign and malignant breast masses at breast ultrasound using deep learning method with convolutional neural network	NA	2019	article	NA	NA	NA	NA	NA
10.3348/kjr.2018.0530	https://doi.org/10.3348%2Fkjr.2018.0530	2019	NA	The Korean Society of Radiology	20	5	749	Ji Soo Choi and Boo-Kyung Han and Eun Sook Ko and Jung Min Bae and Eun Young Ko and So Hee Song and Mi-ri Kwon and Jung Hee Shin and Soo Yeon Hahn	Effect of a Deep Learning Framework-Based Computer-Aided Diagnosis System on the Diagnostic Performance of Radiologists in Differentiating between Malignant and Benign Masses on Breast Ultrasonography	NA	2019	article	NA	NA	NA	NA	NA
10.1088/1361-6560/ab5093	https://doi.org/10.1088%2F1361-6560%2Fab5093	2019	dec	{IOP} Publishing	64	23	235013	Hiroki Tanaka and Shih-Wei Chiu and Takanori Watanabe and Setsuko Kaoku and Takuhiro Yamaguchi	Computer-aided diagnosis system for breast ultrasound images using deep learning	NA	2019	article	NA	NA	NA	NA	NA
10.1259/bjr.20170576	https://doi.org/10.1259%2Fbjr.20170576	2017	dec	British Institute of Radiology	NA	NA	20170576	Anton S Becker and Michael Mueller and Elina Stoffel and Magda Marcon and Soleen Ghafoor and Andreas Boss	Classification of breast cancer from ultrasound imaging using a generic deep learning analysis software: a pilot study	NA	2017	article	NA	NA	NA	NA	NA
10.1088/1361-6560/ab5093	https://doi.org/10.1088%2F1361-6560%2Fab5093	2019	dec	{IOP} Publishing	64	23	235013	Hiroki Tanaka and Shih-Wei Chiu and Takanori Watanabe and Setsuko Kaoku and Takuhiro Yamaguchi	Computer-aided diagnosis system for breast ultrasound images using deep learning	NA	2019	article	NA	NA	NA	NA	NA
10.1002/mp.12350	https://doi.org/10.1002%2Fmp.12350	2017	jun	Wiley	44	7	3752--3760	Yuan Feng and Fenglin Dong and Xiaolong Xia and Chun-Hong Hu and Qianmin Fan and Yanle Hu and Mingyuan Gao and Sasa Mutic	An adaptive Fuzzy C-means method utilizing neighboring information for breast tumor segmentation in ultrasound images	NA	2017	article	NA	NA	NA	NA	NA
10.1007/s10278-014-9757-1	https://doi.org/10.1007%2Fs10278-014-9757-1	2015	jan	Springer Science and Business Media {LLC}	28	5	576--585	Wen-Jie Wu and Shih-Wei Lin and Woo Kyung Moon	An Artificial Immune System-Based Support Vector Machine Approach for Classifying Ultrasound Breast Tumor Images	NA	2015	article	NA	NA	NA	NA	NA
10.1117/1.jmi.4.1.014502	https://doi.org/10.1117%2F1.jmi.4.1.014502	2017	jan	{SPIE}-Intl Soc Optical Eng	4	1	014502	Franklin Pereira and Alejandra Bueno and Andrea Rodriguez and Douglas Perrin and Gerald Marx and Michael Cardinale and Ivan Salgo and Pedro del Nido	Automated detection of coarctation of aorta in neonates from two-dimensional echocardiograms	NA	2017	article	NA	NA	NA	NA	NA
10.1002/jum.15206	https://doi.org/10.1002%2Fjum.15206	2019	dec	Wiley	39	6	1187--1194	Michael Blaivas and Laura Blaivas	Are All Deep Learning Architectures Alike for Point-of-Care Ultrasound?: Evidence From a Cardiac Image Classification Model Suggests Otherwise	NA	2019	article	NA	NA	NA	NA	NA
10.1371/journal.pone.0206410	https://doi.org/10.1371%2Fjournal.pone.0206410	2018	dec	Public Library of Science ({PLoS})	13	12	e0206410	Malena Correa and Mirko Zimic and Franklin Barrientos and Ronald Barrientos and Avid Rom{\'{a}}n-Gonzalez and M{\'{o}}nica J. Pajuelo and Cynthia Anticona and Holger Mayta and Alicia Alva and Leonardo Solis-Vasquez and Dante Anibal Figueroa and Miguel A. Chavez and Roberto Lavarello and Benjam{\'{\i}}n Casta{\~{n}}eda and Valerie A. Paz-Sold{\'{a}}n and William Checkley and Robert H. Gilman and R…	Automatic classification of pediatric pneumonia based on lung ultrasound pattern recognition	NA	2018	article	Iratxe Puebla	NA	NA	NA	NA
10.1038/s41598-019-38576-w	https://doi.org/10.1038%2Fs41598-019-38576-w	2019	feb	Springer Science and Business Media {LLC}	9	1	NA	Xavier P. Burgos-Artizzu and {\'{A}}lvaro Perez-Moreno and David Coronado-Gutierrez and Eduard Gratacos and Montse Palacio	Evaluation of an improved tool for non-invasive prediction of neonatal respiratory morbidity based on fully automated fetal lung ultrasound analysis	NA	2019	article	NA	NA	NA	NA	NA
10.1038/s41598-019-54434-1	https://doi.org/10.1038%2Fs41598-019-54434-1	2019	nov	Springer Science and Business Media {LLC}	9	1	NA	Vivian Y. Park and Kyunghwa Han and Yeong Kyeong Seong and Moon Ho Park and Eun-Kyung Kim and Hee Jung Moon and Jung Hyun Yoon and Jin Young Kwak	Diagnosis of Thyroid Nodules: Performance of a Deep Learning Convolutional Neural Network Model vs. Radiologists	NA	2019	article	NA	NA	NA	NA	NA
10.1016/s1470-2045(18)30762-9	https://doi.org/10.1016%2Fs1470-2045%2818%2930762-9	2019	feb	Elsevier {BV}	20	2	193--201	Xiangchun Li and Sheng Zhang and Qiang Zhang and Xi Wei and Yi Pan and Jing Zhao and Xiaojie Xin and Chunxin Qin and Xiaoqing Wang and Jianxin Li and Fan Yang and Yanhui Zhao and Meng Yang and Qinghua Wang and Zhiming Zheng and Xiangqian Zheng and Xiangming Yang and Christopher T Whitlow and Metin Nafi Gurcan and Lun Zhang and Xudong Wang and Boris C Pasche and Ming Gao and Wei Zhang and Kexin Ch…	Diagnosis of thyroid cancer using deep convolutional neural network models applied to sonographic images: a retrospective, multicohort, diagnostic study	NA	2019	article	NA	NA	NA	NA	NA
10.1016/j.media.2019.101555	https://doi.org/10.1016%2Fj.media.2019.101555	2019	dec	Elsevier {BV}	58	NA	101555	Tianjiao Liu and Qianqian Guo and Chunfeng Lian and Xuhua Ren and Shujun Liang and Jing Yu and Lijuan Niu and Weidong Sun and Dinggang Shen	Automated detection and classification of thyroid nodules in ultrasound images using clinical-knowledge-guided convolutional neural networks	NA	2019	article	NA	NA	NA	NA	NA
10.1007/s11548-017-1649-7	https://doi.org/10.1007%2Fs11548-017-1649-7	2017	jul	Springer Science and Business Media {LLC}	12	11	1895--1910	Jinlian Ma and Fa Wu and Tian'an Jiang and Qiyu Zhao and Dexing Kong	Ultrasound image-based thyroid nodule automatic segmentation using convolutional neural networks	NA	2017	article	NA	NA	NA	NA	NA
10.1089/thy.2018.0082	https://doi.org/10.1089%2Fthy.2018.0082	2018	oct	Mary Ann Liebert Inc	28	10	1332--1338	Jeong Hoon Lee and Jung Hwan Baek and Ju Han Kim and Woo Hyun Shim and Sae Rom Chung and Young Jun Choi and Jeong Hyun Lee	Deep Learning{\textendash}Based Computer-Aided Diagnosis System for Localization and Diagnosis of Metastatic Lymph Nodes on Ultrasound: A Pilot Study	NA	2018	article	NA	NA	NA	NA	NA
10.1002/hed.25415	https://doi.org/10.1002%2Fhed.25415	2019	feb	Wiley	41	4	885--891	Su Yeon Ko and Ji Hye Lee and Jung Hyun Yoon and Hyesun Na and Eunhye Hong and Kyunghwa Han and Inkyung Jung and Eun-Kyung Kim and Hee Jung Moon and Vivian Y. Park and Eunjung Lee and Jin Young Kwak	Deep convolutional neural network for the diagnosis of thyroid nodules on ultrasound	NA	2019	article	NA	NA	NA	NA	NA
10.21037/atm.2018.07.03	https://doi.org/10.21037%2Fatm.2018.07.03	2019	jun	{AME} Publishing Company	7	11	231--231	Yi Zhu and Qiang Sang and Shijun Jia and Ying Wang and Timothy Deyer	Deep neural networks could differentiate Bethesda class {III} versus class {IV}/V/{VI}	NA	2019	article	NA	NA	NA	NA	NA
10.1186/s12957-019-1558-z	https://doi.org/10.1186%2Fs12957-019-1558-z	2019	jan	Springer Science and Business Media {LLC}	17	1	NA	Lei Wang and Shujian Yang and Shan Yang and Cheng Zhao and Guangye Tian and Yuxiu Gao and Yongjian Chen and Yun Lu	Automatic thyroid nodule recognition and diagnosis in ultrasound imaging with the {YOLOv}2 neural network	NA	2019	article	NA	NA	NA	NA	NA
10.21037/atm.2019.04.34	https://doi.org/10.21037%2Fatm.2019.04.34	2019	apr	{AME} Publishing Company	7	7	137--137	Qing Guan and Yunjun Wang and Jiajun Du and Yu Qin and Hongtao Lu and Jun Xiang and Fen Wang	Deep learning based classification of ultrasound images for thyroid nodules: a large scale of pilot study	NA	2019	article	NA	NA	NA	NA	NA
10.1097/md.0000000000015133	https://doi.org/10.1097%2Fmd.0000000000015133	2019	apr	Ovid Technologies (Wolters Kluwer Health)	98	15	e15133	Junho Song and Young Jun Chai and Hiroo Masuoka and Sun-Won Park and Su-jin Kim and June Young Choi and Hyoun-Joong Kong and Kyu Eun Lee and Joongseek Lee and Nojun Kwak and Ka Hee Yi and Akira Miyauchi	Ultrasound image analysis using deep learning algorithm for the diagnosis of thyroid nodules	NA	2019	article	NA	NA	NA	NA	NA
10.1002/mp.12134	https://doi.org/10.1002%2Fmp.12134	2017	apr	Wiley	44	5	1678--1691	Jinlian Ma and Fa Wu and Tian{\textquotesingle}an Jiang and Jiang Zhu and Dexing Kong	Cascade convolutional neural networks for automatic detection of thyroid nodules in ultrasound images	NA	2017	article	NA	NA	NA	NA	NA
10.1007/s11548-018-1856-x	https://doi.org/10.1007%2Fs11548-018-1856-x	2018	sep	Springer Science and Business Media {LLC}	13	11	1707--1716	M. Villa and G. Dardenne and M. Nasan and H. Letissier and C. Hamitouche and E. Stindel	{FCN}-based approach for the automatic segmentation of bone surfaces in ultrasound images	NA	2018	article	NA	NA	NA	NA	NA
10.1007/s11548-017-1575-8	https://doi.org/10.1007%2Fs11548-017-1575-8	2017	mar	Springer Science and Business Media {LLC}	12	7	1189--1198	Jorden Hetherington and Victoria Lessoway and Vit Gunka and Purang Abolmaesumi and Robert Rohling	{SLIDE}: automatic spine level identification system using a deep convolutional neural network	NA	2017	article	NA	NA	NA	NA	NA
10.1117/1.jmi.5.4.044004	https://doi.org/10.1117%2F1.jmi.5.4.044004	2018	nov	{SPIE}-Intl Soc Optical Eng	5	04	1	Erik Smistad and Kaj Fredrik Johansen and Daniel H{\o}yer Iversen and Ingerid Reinertsen	Highlighting nerves and blood vessels for ultrasound-guided axillary nerve block procedures using neural networks	NA	2018	article	NA	NA	NA	NA	NA
10.1136/rmdopen-2018-000891	https://doi.org/10.1136%2Frmdopen-2018-000891	2019	mar	{BMJ}	5	1	e000891	Jakob Kristian Holm Andersen and Jannik Skyttegaard Pedersen and Martin Sundahl Laursen and Kathrine Holtz and Jakob Grauslund and Thiusius Rajeeth Savarimuthu and S{\o}ren Andreas Just	Neural networks for automatic scoring of arthritis disease activity on ultrasound images	NA	2019	article	NA	NA	NA	NA	NA
10.1172/jci.insight.120178	https://doi.org/10.1172%2Fjci.insight.120178	2018	jun	American Society for Clinical Investigation	3	11	NA	P{\'{a}}draig Looney and Gordon N. Stevenson and Kypros H. Nicolaides and Walter Plasencia and Malid Molloholli and Stavros Natsis and Sally L. Collins	Fully automated, real-time 3D ultrasound segmentation to estimate first trimester placental volume using deep learning	NA	2018	article	NA	NA	NA	NA	NA
10.1088/1361-6560/ab3ad1	https://doi.org/10.1088%2F1361-6560%2Fab3ad1	2019	sep	{IOP} Publishing	64	18	185010	Hosuk Ryou and Mohammad Yaqub and Angelo Cavallaro and Aris T Papageorghiou and J Alison Noble	Automated 3D ultrasound image analysis for first trimester assessment of fetal health	NA	2019	article	NA	NA	NA	NA	NA
10.1016/j.ultrasmedbio.2018.09.015	https://doi.org/10.1016%2Fj.ultrasmedbio.2018.09.015	2019	mar	Elsevier {BV}	45	3	773--785	Thomas L.A. van den Heuvel and Hezkiel Petros and Stefano Santini and Chris L. de Korte and Bram van Ginneken	Automated Fetal Head Detection and Circumference Estimation from Free-Hand Ultrasound Sweeps Using Deep Learning in Resource-Limited Countries	NA	2019	article	NA	NA	NA	NA	NA
10.1109/tcyb.2017.2685080	https://doi.org/10.1109%2Ftcyb.2017.2685080	2017	jun	Institute of Electrical and Electronics Engineers ({IEEE})	47	6	1576--1586	Hao Chen and Lingyun Wu and Qi Dou and Jing Qin and Shengli Li and Jie-Zhi Cheng and Dong Ni and Pheng-Ann Heng	Ultrasound Standard Plane Detection Using a Composite Neural Network Framework	NA	2017	article	NA	NA	NA	NA	NA
10.1109/embc.2015.7318481	https://doi.org/10.1109%2Fembc.2015.7318481	2015	aug	{IEEE}	NA	NA	NA	Evelyn Arthur Anto and Benjamin Amoah and Alessandro Crimi	Segmentation of ultrasound images of fetal anatomic structures using random forest for low-cost settings	NA	2015	inproceedings	NA	NA	NA	NA	NA
10.1109/embc.2018.8512278	https://doi.org/10.1109%2Fembc.2018.8512278	2018	jul	{IEEE}	NA	NA	NA	Matthew Sinclair and Christian F. Baumgartner and Jacqueline Matthew and Wenjia Bai and Juan Cerrolaza Martinez and Yuanwei Li and Sandra Smith and Caroline L. Knight and Bernhard Kainz and Jo Hajnal and Andrew P. King and Daniel Rueckert	Human-level Performance On Automatic Head Biometrics In Fetal Ultrasound Using Fully Convolutional Neural Networks	NA	2018	inproceedings	NA	NA	NA	NA	NA
10.1088/1361-6579/ab21ac	https://doi.org/10.1088%2F1361-6579%2Fab21ac	2019	jul	{IOP} Publishing	40	6	065009	Hwa Pyung Kim and Sung Min Lee and Ja-Young Kwon and Yejin Park and Kang Cheol Kim and Jin Keun Seo	Automatic evaluation of fetal head biometry from ultrasound images using machine learning	NA	2019	article	NA	NA	NA	NA	NA
10.1088/1361-6579/aae255	https://doi.org/10.1088%2F1361-6579%2Faae255	2018	oct	{IOP} Publishing	39	10	105007	Bukweon Kim and Kang Cheol Kim and Yejin Park and Ja-Young Kwon and Jaeseong Jang and Jin Keun Seo	Machine-learning-based automatic identification of fetal abdominal circumference from ultrasound images	NA	2018	article	NA	NA	NA	NA	NA
10.1088/1361-6560/ab3ad1	https://doi.org/10.1088%2F1361-6560%2Fab3ad1	2019	sep	{IOP} Publishing	64	18	185010	Hosuk Ryou and Mohammad Yaqub and Angelo Cavallaro and Aris T Papageorghiou and J Alison Noble	Automated 3D ultrasound image analysis for first trimester assessment of fetal health	NA	2019	article	NA	NA	NA	NA	NA
10.1007/s11548-018-1742-6	https://doi.org/10.1007%2Fs11548-018-1742-6	2018	mar	Springer Science and Business Media {LLC}	13	6	749--757	Qi Zeng and Golnoosh Samei and Davood Karimi and Claudia Kesch and Sara S. Mahdavi and Purang Abolmaesumi and Septimiu E. Salcudean	Prostate segmentation in transrectal ultrasound using magnetic resonance imaging priors	NA	2018	article	NA	NA	NA	NA	NA
10.1117/1.jmi.5.2.021206	https://doi.org/10.1117%2F1.jmi.5.2.021206	2018	jan	{SPIE}-Intl Soc Optical Eng	5	02	1	Ester Bonmati	Automatic segmentation method of pelvic floor levator hiatus in ultrasound using a self-normalizing neural network	NA	2018	article	NA	NA	NA	NA	NA
10.1016/j.media.2018.05.010	https://doi.org/10.1016%2Fj.media.2018.05.010	2018	aug	Elsevier {BV}	48	NA	107--116	Emran Mohammad Abu Anas and Parvin Mousavi and Purang Abolmaesumi	A deep learning approach for real time prostate segmentation in freehand ultrasound guided biopsy	NA	2018	article	NA	NA	NA	NA	NA
10.1016/j.compmedimag.2014.06.016	https://doi.org/10.1016%2Fj.compmedimag.2014.06.016	2015	apr	Elsevier {BV}	41	NA	46--54	Charles R. Hatt and Gary Ng and Vijay Parthasarathy	Enhanced needle localization in ultrasound using beam steering and learning-based segmentation	NA	2015	article	NA	NA	NA	NA	NA
10.5489/cuaj.5526	https://doi.org/10.5489%2Fcuaj.5526	2018	oct	Canadian Urological Association Journal	13	5	NA	Takumi Takeuchi and Mami Hattori-Kato and Yumiko Okuno and Satoshi Iwai and Koji Mikami	Prediction of prostate cancer by deep learning with multilayer artificial neural network	NA	2018	article	NA	NA	NA	NA	NA
10.1002/sim.7810	https://doi.org/10.1002%2Fsim.7810	2018	jun	Wiley	37	22	3214--3229	Jin Jin and Lin Zhang and Ethan Leng and Gregory J. Metzger and Joseph S. Koopmeiners	Detection of prostate cancer with multiparametric {MRI} utilizing the anatomic structure of the prostate	NA	2018	article	NA	NA	NA	NA	NA
10.1155/2018/7952946	https://doi.org/10.1155%2F2018%2F7952946	2018	NA	Hindawi Limited	2018	NA	1--13	Dominik Gawe{\l} and Pawe{\l} G{\l}{\'{o}}wka and Tomasz Kotwicki and Micha{\l} Nowak	Automatic Spine Tissue Segmentation from {MRI} Data Based on Cascade of Boosted Classifiers and Active Appearance Model	NA	2018	article	NA	NA	NA	NA	NA
10.1088/2057-1976/1/4/045015	https://doi.org/10.1088%2F2057-1976%2F1%2F4%2F045015	2015	dec	{IOP} Publishing	1	4	045015	Guang Li and Jie Wei and Hailiang Huang and Carl Philipp Gaebler and Amy Yuan and Joseph O Deasy	Automatic assessment of average diaphragm motion trajectory from 4DCT images through machine learning	NA	2015	article	NA	NA	NA	NA	NA
10.1016/j.nicl.2016.09.018	https://doi.org/10.1016%2Fj.nicl.2016.09.018	2016	feb	Elsevier {BV}	12	NA	673--680	Yasheng Chen and Rajat Dhar and Laura Heitsch and Andria Ford and Israel Fernandez-Cadenas and Caty Carrera and Joan Montaner and Weili Lin and Dinggang Shen and Hongyu An and Jin-Moo Lee	Automated quantification of cerebral edema following hemispheric infarction: Application of a machine-learning algorithm to evaluate {CSF} shifts on serial head {CTs}	NA	2016	article	NA	NA	NA	NA	NA
10.1016/j.nicl.2016.09.018	https://doi.org/10.1016%2Fj.nicl.2016.09.018	2016	feb	Elsevier {BV}	12	NA	673--680	Yasheng Chen and Rajat Dhar and Laura Heitsch and Andria Ford and Israel Fernandez-Cadenas and Caty Carrera and Joan Montaner and Weili Lin and Dinggang Shen and Hongyu An and Jin-Moo Lee	Automated quantification of cerebral edema following hemispheric infarction: Application of a machine-learning algorithm to evaluate {CSF} shifts on serial head {CTs}	NA	2016	article	NA	NA	NA	NA	NA
10.3389/fninf.2018.00021	https://doi.org/10.3389%2Ffninf.2018.00021	2018	apr	Frontiers Media {SA}	12	NA	NA	Jens K. Boldsen and Thorbj{\o}rn S. Engedal and Salvador Pedraza and Tae-Hee Cho and Götz Thomalla and Norbert Nighoghossian and Jean-Claude Baron and Jens Fiehler and Leif {\O}stergaard and Kim Mouridsen	Better Diffusion Segmentation in Acute Ischemic Stroke Through Automatic Tree Learning Anomaly Segmentation	NA	2018	article	NA	NA	NA	NA	NA
10.1371/journal.pone.0195875	https://doi.org/10.1371%2Fjournal.pone.0195875	2018	apr	Public Library of Science ({PLoS})	13	4	e0195875	Mizuho Nishio and Mitsuo Nishizawa and Osamu Sugiyama and Ryosuke Kojima and Masahiro Yakami and Tomohiro Kuroda and Kaori Togashi	Computer-aided diagnosis of lung nodule using gradient tree boosting and Bayesian optimization	NA	2018	article	Xiang Li	NA	NA	NA	NA
10.1016/j.media.2016.05.001	https://doi.org/10.1016%2Fj.media.2016.05.001	2016	aug	Elsevier {BV}	32	NA	233--242	Denis Peruzzo and Filippo Arrigoni and Fabio Triulzi and Andrea Righini and Cecilia Parazzini and Umberto Castellani	A framework for the automatic detection and characterization of brain malformations: Validation on the corpus callosum	NA	2016	article	NA	NA	NA	NA	NA
10.1109/embc.2016.7591633	https://doi.org/10.1109%2Fembc.2016.7591633	2016	aug	{IEEE}	NA	NA	NA	Pavan Annangi and Sigmund Frigstad and S B Subin and Anders Torp and Sundararajan Ramasubramaniam and Srinivas Varna	An automated bladder volume measurement algorithm by pixel classification using random forests	NA	2016	inproceedings	NA	NA	NA	NA	NA
10.2214/ajr.15.15813	https://doi.org/10.2214%2Fajr.15.15813	2016	oct	American Roentgen Ray Society	207	4	859--864	Hongxun Wu and Zhaohong Deng and Bingjie Zhang and Qianyun Liu and Junyong Chen	Classifier Model Based on Machine Learning Algorithms: Application to Differential Diagnosis of Suspicious Thyroid Nodules via Sonography	NA	2016	article	NA	NA	NA	NA	NA
10.1007/s10334-016-0547-2	https://doi.org/10.1007%2Fs10334-016-0547-2	2016	mar	Springer Science and Business Media {LLC}	29	5	723--731	Yu Xin Yang and Mei Sian Chong and Laura Tay and Suzanne Yew and Audrey Yeo and Cher Heng Tan	Automated assessment of thigh composition using machine learning for Dixon magnetic resonance images	NA	2016	article	NA	NA	NA	NA	NA
10.1118/1.4939224	https://doi.org/10.1118%2F1.4939224	2016	jan	Wiley	43	2	702--709	Lukas Havla and Moritz J. Schneider and Kolja M. Thierfelder and Sebastian E. Beyer and Birgit Ertl-Wagner and Maximilian F. Reiser and Wieland H. Sommer and Olaf Dietrich	Classification of arterial and venous cerebral vasculature based on wavelet postprocessing of {CT} perfusion data	NA	2016	article	NA	NA	NA	NA	NA
10.1148/radiol.2017162100	https://doi.org/10.1148%2Fradiol.2017162100	2017	sep	Radiological Society of North America ({RSNA})	284	3	788--797	Joseph E. Burns and Jianhua Yao and Ronald M. Summers	Vertebral Body Compression Fractures and Bone Density: Automated Detection and Classification on {CT} Images	NA	2017	article	NA	NA	NA	NA	NA
10.1016/j.ejrad.2017.07.028	https://doi.org/10.1016%2Fj.ejrad.2017.07.028	2017	oct	Elsevier {BV}	95	NA	75--81	Frauke Kellner-Weldon and Christoph Stippich and Roland Wiest and Vera Lehmann and Raphael Meier and Jürgen Beck and Philippe Schucht and Andreas Raabe and Mauricio Reyes and Andrea Bink	Comparison of perioperative automated versus manual two-dimensional tumor analysis in glioblastoma patients	NA	2017	article	NA	NA	NA	NA	NA
10.1016/j.neurobiolaging.2017.06.027	https://doi.org/10.1016%2Fj.neurobiolaging.2017.06.027	2017	nov	Elsevier {BV}	59	NA	80--90	Sulantha Mathotaarachchi and Tharick A. Pascoal and Monica Shin and Andrea L. Benedet and Min Su Kang and Thomas Beaudry and Vladimir S. Fonov and Serge Gauthier and Pedro Rosa-Neto	Identifying incipient dementia individuals using machine learning and amyloid imaging	NA	2017	article	NA	NA	NA	NA	NA
10.1016/j.acra.2017.07.007	https://doi.org/10.1016%2Fj.acra.2017.07.007	2017	dec	Elsevier {BV}	24	12	1535--1543	Nikita V. Orlov and Sokratis Makrogiannis and Luigi Ferrucci and Ilya G. Goldberg	Differential Aging Signals in Abdominal {CT} Scans	NA	2017	article	NA	NA	NA	NA	NA
10.3389/fneur.2017.00125	https://doi.org/10.3389%2Ffneur.2017.00125	2017	apr	Frontiers Media {SA}	8	NA	NA	Torgeir Hellstr{\o}m and Tobias Kaufmann and Nada Andelic and Helene L. Soberg and Solrun Sigurdardottir and Eirik Helseth and Ole A. Andreassen and Lars T. Westlye	Predicting Outcome 12 Months after Mild Traumatic Brain Injury in Patients Admitted to a Neurosurgery Service	NA	2017	article	NA	NA	NA	NA	NA
10.1038/s41598-018-22277-x	https://doi.org/10.1038%2Fs41598-018-22277-x	2018	mar	Springer Science and Business Media {LLC}	8	1	NA	Jin San Lee and Changsoo Kim and Jeong-Hyeon Shin and Hanna Cho and Dae-seock Shin and Nakyoung Kim and Hee Jin Kim and Yeshin Kim and Samuel N. Lockhart and Duk L. Na and Sang Won Seo and Joon-Kyung Seong	Machine Learning-based Individual Assessment of Cortical Atrophy Pattern in Alzheimer's Disease Spectrum: Development of the Classifier and Longitudinal Evaluation	NA	2018	article	NA	NA	NA	NA	NA
10.1016/j.clinimag.2018.09.001	https://doi.org/10.1016%2Fj.clinimag.2018.09.001	2018	nov	Elsevier {BV}	52	NA	328--333	Joel Aissa and Benedikt Michael Schaarschmidt and Janina Below and Oliver Th. Bethge and Judith Böven and Lino Morris Sawicki and Norman-Philipp Hoff and Patric Kröpil and Gerald Antoch and Johannes Boos	Performance and clinical impact of machine learning based lung nodule detection using vessel suppression in melanoma patients	NA	2018	article	NA	NA	NA	NA	NA
10.1007/s11548-018-1852-1	https://doi.org/10.1007%2Fs11548-018-1852-1	2018	sep	Springer Science and Business Media {LLC}	13	11	1697--1706	Naoki Kamiya and Jing Li and Masanori Kume and Hiroshi Fujita and Dinggang Shen and Guoyan Zheng	Fully automatic segmentation of paraspinal muscles from 3D torso {CT} images via multi-scale iterative random forest classifications	NA	2018	article	NA	NA	NA	NA	NA
10.3171/2018.8.focus18191	https://doi.org/10.3171%2F2018.8.focus18191	2018	nov	Journal of Neurosurgery Publishing Group ({JNSPG})	45	5	E4	Andrew T. Hale and David P. Stonko and Li Wang and Megan K. Strother and Lola B. Chambless	Machine learning analyses can differentiate meningioma grade by features on magnetic resonance imaging	NA	2018	article	NA	NA	NA	NA	NA
10.1016/j.jocd.2018.09.007	https://doi.org/10.1016%2Fj.jocd.2018.09.007	2020	oct	Elsevier {BV}	23	4	611--622	Andy K.O. Wong and Eva Szabo and Marta Erlandson and Marshall S. Sussman and Sravani Duggina and Anny Song and Shannon Reitsma and Hana Gillick and Jonathan D. Adachi and Angela M. Cheung	A Valid and Precise Semiautomated Method for Quantifying Intermuscular Fat Intramuscular Fat in Lower Leg Magnetic Resonance Images	NA	2020	article	NA	NA	NA	NA	NA
10.1148/radiol.2018171567	https://doi.org/10.1148%2Fradiol.2018171567	2018	aug	Radiological Society of North America ({RSNA})	288	2	573--581	Liang Chen and Anoma Lalani Carlton Jones and Grant Mair and Rajiv Patel and Anastasia Gontsarova and Jeban Ganesalingam and Nikhil Math and Angela Dawson and Basaam Aweid and David Cohen and Amrish Mehta and Joanna Wardlaw and Daniel Rueckert and Paul Bentley and	Rapid Automated Quantification of Cerebral Leukoaraiosis on {CT} Images: A Multicenter Validation Study	NA	2018	article	NA	NA	NA	NA	NA
10.1016/j.ejro.2019.11.003	https://doi.org/10.1016%2Fj.ejro.2019.11.003	2019	NA	Elsevier {BV}	6	NA	343--349	Tarek Smayra and Zahra Charara and Ghassan Sleilaty and Gaelle Boustany and Lina Menassa-Moussa and Georges Halaby	Classification and Regression Tree ({CART}) model of sonographic signs in predicting thyroid nodules malignancy	NA	2019	article	NA	NA	NA	NA	NA
10.1109/tcbb.2018.2835444	https://doi.org/10.1109%2Ftcbb.2018.2835444	2019	nov	Institute of Electrical and Electronics Engineers ({IEEE})	16	6	1794--1801	Yujie Feng and Fan Yang and Xichuan Zhou and Yanli Guo and Fang Tang and Fengbo Ren and Jishun Guo and Shuiwang Ji	A Deep Learning Approach for Targeted Contrast-Enhanced Ultrasound Based Prostate Cancer Detection	NA	2019	article	NA	NA	NA	NA	NA
10.1097/scs.0000000000004901	https://doi.org/10.1097%2Fscs.0000000000004901	2019	NA	Ovid Technologies (Wolters Kluwer Health)	30	1	91--95	Soh Nishimoto and Yohei Sotsuka and Kenichiro Kawai and Hisako Ishise and Masao Kakibuchi	Personal Computer-Based Cephalometric Landmark Detection With Deep Learning, Using Cephalograms on the Internet	NA	2019	article	NA	NA	NA	NA	NA
10.1007/s00392-019-01562-3	https://doi.org/10.1007%2Fs00392-019-01562-3	2019	oct	Springer Science and Business Media {LLC}	109	6	735--745	Stefan Baumann and Markus Hirt and U. Joseph Schoepf and Marlon Rutsch and Christian Tesche and Matthias Renker and Joseph W. Golden and Sebastian J. Buss and Tobias Becher and Waldemar Bojara and Christel Weiss and Theano Papavassiliu and Ibrahim Akin and Martin Borggrefe and Stefan O. Schoenberg and Holger Haubenreisser and Daniel Overhoff and Dirk Lossnitzer	Correlation of machine learning computed tomography-based fractional flow reserve with instantaneous wave free ratio to detect hemodynamically significant coronary stenosis	NA	2019	article	NA	NA	NA	NA	NA
10.1109/tmi.2019.2953054	https://doi.org/10.1109%2Ftmi.2019.2953054	2020	may	Institute of Electrical and Electronics Engineers ({IEEE})	39	5	1545--1557	Majd Zreik and Robbert W. van Hamersvelt and Nadieh Khalili and Jelmer M. Wolterink and Michiel Voskuil and Max A. Viergever and Tim Leiner and Ivana Isgum	Deep Learning Analysis of Coronary Arteries in Cardiac {CT} Angiography for Detection of Patients Requiring Invasive Coronary Angiography	NA	2020	article	NA	NA	NA	NA	NA
10.1016/j.nicl.2019.102061	https://doi.org/10.1016%2Fj.nicl.2019.102061	2019	NA	Elsevier {BV}	24	NA	102061	Nadieh Khalili and E. Turk and M.J.N.L. Benders and P. Moeskops and N.H.P. Claessens and R. de Heus and A. Franx and N. Wagenaar and J.M.P.J. Breur and M.A. Viergever and I. I{\v{s}}gum	Automatic extraction of the intracranial volume in fetal and neonatal {MR} scans using convolutional neural networks	NA	2019	article	NA	NA	NA	NA	NA
10.1109/embc.2018.8512967	https://doi.org/10.1109%2Fembc.2018.8512967	2018	jul	{IEEE}	NA	NA	NA	Negar Farzaneh and S.M. Reza Soroushmehr and Hirenkumar Patel and Alexander Wood and Jonathan Gryak and David Fessell and Kayvan Najarian	Automated Kidney Segmentation for Traumatic Injured Patients through Ensemble Learning and Active Contour Modeling	NA	2018	inproceedings	NA	NA	NA	NA	NA
10.1109/embc.2018.8512182	https://doi.org/10.1109%2Fembc.2018.8512182	2018	jul	{IEEE}	NA	NA	NA	Alexander Wood and S. M. Reza Soroushmehr and Negar Farzaneh and David Fessell and Kevin R. Ward and Jonathan Gryak and Delaram Kahrobaei and Kayvan Na	Fully Automated Spleen Localization And Segmentation Using Machine Learning And 3D Active Contours	NA	2018	inproceedings	NA	NA	NA	NA	NA
10.1016/j.nicl.2019.101811	https://doi.org/10.1016%2Fj.nicl.2019.101811	2019	NA	Elsevier {BV}	23	NA	101811	Jun Pyo Kim and Jeonghun Kim and Yu Hyun Park and Seong Beom Park and Jin San Lee and Sole Yoo and Eun-Joo Kim and Hee Jin Kim and Duk L. Na and Jesse A. Brown and Samuel N. Lockhart and Sang Won Seo and Joon-Kyung Seong	Machine learning based hierarchical classification of frontotemporal dementia and Alzheimer{\textquotesingle}s disease	NA	2019	article	NA	NA	NA	NA	NA
10.1177/2472630317717049	https://doi.org/10.1177%2F2472630317717049	2017	jun	{SAGE} Publications	23	3	259--268	Y{\`{\i}} Xi{\'{a}}ng J. W{\'{a}}ng and Min Deng and Y{\'{a}}o T. Li and Hua Huang and Jason Chi Shun Leung and Weitian Chen and Pu-Xuan Lu	A Combined Use of Intravoxel Incoherent Motion {MRI} Parameters Can Differentiate Early-Stage Hepatitis-b Fibrotic Livers from Healthy Livers	NA	2017	article	NA	NA	NA	NA	NA
10.1007/s10396-017-0811-8	https://doi.org/10.1007%2Fs10396-017-0811-8	2017	aug	Springer Science and Business Media {LLC}	45	2	205--212	Mahsa Lotfollahi and Masoumeh Gity and Jing Yong Ye and A. Mahlooji Far	Segmentation of breast ultrasound images based on active contours using neutrosophic theory	NA	2017	article	NA	NA	NA	NA	NA
10.3389/fonc.2019.00941	https://doi.org/10.3389%2Ffonc.2019.00941	2019	oct	Frontiers Media {SA}	9	NA	NA	Matthew D. Blackledge and Jessica M. Winfield and Aisha Miah and Dirk Strauss and Khin Thway and Veronica A. Morgan and David J. Collins and Dow-Mu Koh and Martin O. Leach and Christina Messiou	Supervised Machine-Learning Enables Segmentation and Evaluation of Heterogeneous Post-treatment Changes in Multi-Parametric {MRI} of Soft-Tissue Sarcoma	NA	2019	article	NA	NA	NA	NA	NA
10.1093/eurheartj/ehz565	https://doi.org/10.1093%2Feurheartj%2Fehz565	2019	sep	Oxford University Press ({OUP})	41	3	359--367	Subhi J Al'Aref and Gabriel Maliakal and Gurpreet Singh and Alexander R van Rosendael and Xiaoyue Ma and Zhuoran Xu and Omar Al Hussein Alawamlh and Benjamin Lee and Mohit Pandey and Stephan Achenbach and Mouaz H Al-Mallah and Daniele Andreini and Jeroen J Bax and Daniel S Berman and Matthew J Budoff and Filippo Cademartiri and Tracy Q Callister and Hyuk-Jae Chang and Kavitha Chinnaiyan and Benja…	Machine learning of clinical variables and coronary artery calcium scoring for the prediction of obstructive coronary artery disease on coronary computed tomography angiography: analysis from the {CONFIRM} registry	NA	2019	article	NA	NA	NA	NA	NA
10.3390/brainsci9090231	https://doi.org/10.3390%2Fbrainsci9090231	2019	sep	{MDPI} {AG}	9	9	231	Attallah and Sharkas and Gadelkarim	Fetal Brain Abnormality Classification from {MRI} Images of Different Gestational Age	NA	2019	article	NA	NA	NA	NA	NA
10.1002/mrm.26806	https://doi.org/10.1002%2Fmrm.26806	2017	jun	Wiley	79	3	1696--1707	Umit Yoruk and Brian A. Hargreaves and Shreyas S. Vasanawala	Automatic renal segmentation for {MR} urography using 3D-{GrabCut} and random forests	NA	2017	article	NA	NA	NA	NA	NA
10.1016/j.jtcvs.2017.08.123	https://doi.org/10.1016%2Fj.jtcvs.2017.08.123	2018	feb	Elsevier {BV}	155	2	461--469.e4	Charles M. Wojnarski and Eric E. Roselli and Jay J. Idrees and Yuanjia Zhu and Theresa A. Carnes and Ashley M. Lowry and Patrick H. Collier and Brian Griffin and John Ehrlinger and Eugene H. Blackstone and Lars G. Svensson and Bruce W. Lytle	Machine-learning phenotypic classification of bicuspid aortopathy	NA	2018	article	NA	NA	NA	NA	NA
10.2214/ajr.18.20362	https://doi.org/10.2214%2Fajr.18.20362	2019	feb	American Roentgen Ray Society	212	2	342--350	Phillip M. Cheng and Khoa N. Tran and Gilbert Whang and Tapas K. Tejura	Refining Convolutional Neural Network Detection of Small-Bowel Obstruction in Conventional Radiography	NA	2019	article	NA	NA	NA	NA	NA
10.1002/mp.13361	https://doi.org/10.1002%2Fmp.13361	2019	jan	Wiley	46	2	746--755	Michal Byra and Michael Galperin and Haydee Ojeda-Fournier and Linda Olson and Mary O{\textquotesingle}Boyle and Christopher Comstock and Michael Andre	Breast mass classification in sonography with transfer learning using a deep convolutional neural network and color conversion	NA	2019	article	NA	NA	NA	NA	NA
10.1148/radiol.2018181422	https://doi.org/10.1148%2Fradiol.2018181422	2019	feb	Radiological Society of North America ({RSNA})	290	2	537--544	Jared A. Dunnmon and Darvin Yi and Curtis P. Langlotz and Christopher R{\'{e}} and Daniel L. Rubin and Matthew P. Lungren	Assessment of Convolutional Neural Networks for Automated Classification of Chest Radiographs	NA	2019	article	NA	NA	NA	NA	NA
10.3390/brainsci9090231	https://doi.org/10.3390%2Fbrainsci9090231	2019	sep	{MDPI} {AG}	9	9	231	Attallah and Sharkas and Gadelkarim	Fetal Brain Abnormality Classification from {MRI} Images of Different Gestational Age	NA	2019	article	NA	NA	NA	NA	NA
10.1148/radiol.2018180887	https://doi.org/10.1148%2Fradiol.2018180887	2019	feb	Radiological Society of North America ({RSNA})	290	2	514--522	Jarrel C. Y. Seah and Jennifer S. N. Tang and Andy Kitchen and Frank Gaillard and Andrew F. Dixon	Chest Radiographs in Congestive Heart Failure: Visualizing Neural Network Learning	NA	2019	article	NA	NA	NA	NA	NA
10.1002/mp.13300	https://doi.org/10.1002%2Fmp.13300	2018	dec	Wiley	46	2	576--589	Wentao Zhu and Yufang Huang and Liang Zeng and Xuming Chen and Yong Liu and Zhen Qian and Nan Du and Wei Fan and Xiaohui Xie	{AnatomyNet}: Deep learning for fast and fully automated whole-volume segmentation of head and neck anatomy	NA	2018	article	NA	NA	NA	NA	NA
10.1016/j.media.2018.11.009	https://doi.org/10.1016%2Fj.media.2018.11.009	2019	feb	Elsevier {BV}	52	NA	109--118	Felix Ambellan and Alexander Tack and Moritz Ehlke and Stefan Zachow	Automated segmentation of knee bone and cartilage combining statistical shape knowledge and convolutional neural networks: Data from the Osteoarthritis Initiative	NA	2019	article	NA	NA	NA	NA	NA
10.1097/cm9.0000000000000095	https://doi.org/10.1097%2Fcm9.0000000000000095	2019	feb	Ovid Technologies (Wolters Kluwer Health)	132	4	379--387	Lei Ding and Guang-Wei Liu and Bao-Chun Zhao and Yun-Peng Zhou and Shuai Li and Zheng-Dong Zhang and Yu-Ting Guo and Ai-Qin Li and Yun Lu and Hong-Wei Yao and Wei-Tang Yuan and Gui-Ying Wang and Dian-Liang Zhang and Lei Wang	Artificial intelligence system of faster region-based convolutional neural network surpassing senior radiologists in evaluation of metastatic lymph nodes of rectal cancer	NA	2019	article	NA	NA	NA	NA	NA
10.1016/j.radonc.2018.10.037	https://doi.org/10.1016%2Fj.radonc.2018.10.037	2019	feb	Elsevier {BV}	131	NA	101--107	Chuang Wang and Neelam Tyagi and Andreas Rimner and Yu-Chi Hu and Harini Veeraraghavan and Guang Li and Margie Hunt and Gig Mageras and Pengpeng Zhang	Segmenting lung tumors on longitudinal imaging studies via a patient-specific adaptive convolutional neural network	NA	2019	article	NA	NA	NA	NA	NA
NA	https://doi.org/10.3233/XST-180460	2019	Sep	IOS Press	27	4	591–603	Yin, Nan and Shen, Cong and Dong, Fuwen and Wang, Jun and Guo, Youmin and Bai, Lu	Computer-aided identification of interstitial lung disease based on computed tomography	Journal of X-Ray Science and Technology	Yin_Shen_Dong_Wang_Guo_Bai_2019	article	NA	NL	08953996, 10959114	10.3233/XST-180460	OBJECTIVE: Identification of interstitial lung disease (ILD) may be difficult in certain cases using pulmonary function tests (PFTs) or subjective radiological analysis. We evaluated the efficacy of quantitative computed tomography (CT) with 3-dimensional (3D) reconstruction for distinguishing ILD patients from healthy controls. MATERIALS AND METHODS: We retrospectively collected chest CT images …
10.1016/j.compbiomed.2019.01.022	https://doi.org/10.1016%2Fj.compbiomed.2019.01.022	2019	mar	Elsevier {BV}	106	NA	126--139	Stefan Pszczolkowski and Zhe K. Law and Rebecca G. Gallagher and Dewen Meng and David J. Swienton and Paul S. Morgan and Philip M. Bath and Nikola Sprigg and Rob A. Dineen	Automated segmentation of haematoma and perihaematomal oedema in {MRI} of acute spontaneous intracerebral haemorrhage	NA	2019	article	NA	NA	NA	NA	NA
10.1016/j.acra.2018.08.003	https://doi.org/10.1016%2Fj.acra.2018.08.003	2019	mar	Elsevier {BV}	26	3	412--423	Nicholas J. Tustison and Brian B. Avants and Zixuan Lin and Xue Feng and Nicholas Cullen and Jaime F. Mata and Lucia Flors and James C. Gee and Talissa A. Altes and John P. Mugler, III and Kun Qing	Convolutional Neural Networks with Template-Based Data Augmentation for Functional Lung Image Quantification	NA	2019	article	NA	NA	NA	NA	NA
10.18383/j.tom.2018.00036	https://doi.org/10.18383%2Fj.tom.2018.00036	2019	mar	{MDPI} {AG}	5	1	201--208	Eric Wu and Lubomir M. Hadjiiski and Ravi K. Samala and Heang-Ping Chan and Kenny H. Cha and Caleb Richter and Richard H. Cohan and Elaine M. Caoili and Chintana Paramagul and Ajjai Alva and Alon Z. Weizer	Deep Learning Approach for Assessment of Bladder Cancer Treatment Response	NA	2019	article	NA	NA	NA	NA	NA
10.1109/tmi.2018.2872031	https://doi.org/10.1109%2Ftmi.2018.2872031	2019	mar	Institute of Electrical and Electronics Engineers ({IEEE})	38	3	762--774	Seung Yeon Shin and Soochahn Lee and Il Dong Yun and Sun Mi Kim and Kyoung Mu Lee	Joint Weakly and Semi-Supervised Deep Learning for Localization and Classification of Masses in Breast Ultrasound Images	NA	2019	article	NA	NA	NA	NA	NA
10.1007/s11548-018-1899-z	https://doi.org/10.1007%2Fs11548-018-1899-z	2019	jan	Springer Science and Business Media {LLC}	14	3	545--561	Dimitrios Damopoulos and Till Dominic Lerch and Florian Schmaranzer and Moritz Tannast and Christophe Ch{\^{e}}nes and Guoyan Zheng and J{\'{e}}r{\^{o}}me Schmid	Segmentation of the proximal femur in radial {MR} scans using a random forest classifier and deformable model registration	NA	2019	article	NA	NA	NA	NA	NA
10.1109/tmi.2018.2870343	https://doi.org/10.1109%2Ftmi.2018.2870343	2019	mar	Institute of Electrical and Electronics Engineers ({IEEE})	38	3	686--696	Ravi K. Samala and Heang-Ping Chan and Lubomir Hadjiiski and Mark A. Helvie and Caleb D. Richter and Kenny H. Cha	Breast Cancer Diagnosis in Digital Breast Tomosynthesis: Effects of Training Sample Size on Multi-Stage Transfer Learning Using Deep Neural Nets	NA	2019	article	NA	NA	NA	NA	NA
10.1016/j.neucom.2019.01.103	https://doi.org/10.1016%2Fj.neucom.2019.01.103	2019	apr	Elsevier {BV}	338	NA	34--45	Guotai Wang and Wenqi Li and Michael Aertsen and Jan Deprest and S{\'{e}}bastien Ourselin and Tom Vercauteren	Aleatoric uncertainty estimation with test-time augmentation for medical image segmentation with convolutional neural networks	NA	2019	article	NA	NA	NA	NA	NA
10.1016/j.cmpb.2019.02.006	https://doi.org/10.1016%2Fj.cmpb.2019.02.006	2019	apr	Elsevier {BV}	171	NA	27--37	Yoga Dwi Pranata and Kuan-Chung Wang and Jia-Ching Wang and Irwansyah Idram and Jiing-Yih Lai and Jia-Wei Liu and I-Hui Hsieh	Deep learning and {SURF} for automated classification and detection of calcaneus fractures in {CT} images	NA	2019	article	NA	NA	NA	NA	NA
10.3389/fnins.2019.00874	https://doi.org/10.3389%2Ffnins.2019.00874	2019	aug	Frontiers Media {SA}	13	NA	NA	Jiahang Xu and Fangyang Jiao and Yechong Huang and Xinzhe Luo and Qian Xu and Ling Li and Xueling Liu and Chuantao Zuo and Ping Wu and Xiahai Zhuang	A Fully Automatic Framework for Parkinson's Disease Diagnosis by Multi-Modality Images	NA	2019	article	NA	NA	NA	NA	NA
10.1167/tvst.8.4.25	https://doi.org/10.1167%2Ftvst.8.4.25	2019	aug	Association for Research in Vision and Ophthalmology ({ARVO})	8	4	25	Guohua Shi and Zhenying Jiang and Guohua Deng and Guangxing Liu and Yuan Zong and Chunhui Jiang and Qian Chen and Yi Lu and Xinhuai Sun	Automatic Classification of Anterior Chamber Angle Using Ultrasound Biomicroscopy and Deep Learning	NA	2019	article	NA	NA	NA	NA	NA
10.1148/radiol.2019194005	https://doi.org/10.1148%2Fradiol.2019194005	2019	apr	Radiological Society of North America ({RSNA})	291	1	272--272	Mauro Annarumma and Samuel J. Withey and Robert J. Bakewell and Emanuele Pesce and Vicky Goh and Giovanni Montana	Automated Triaging of Adult Chest Radiographs with Deep Artificial Neural Networks	NA	2019	article	NA	NA	NA	NA	NA
10.1148/radiol.2019194005	https://doi.org/10.1148%2Fradiol.2019194005	2019	apr	Radiological Society of North America ({RSNA})	291	1	272--272	Mauro Annarumma and Samuel J. Withey and Robert J. Bakewell and Emanuele Pesce and Vicky Goh and Giovanni Montana	Automated Triaging of Adult Chest Radiographs with Deep Artificial Neural Networks	NA	2019	article	NA	NA	NA	NA	NA
10.1016/j.media.2018.12.007	https://doi.org/10.1016%2Fj.media.2018.12.007	2019	apr	Elsevier {BV}	53	NA	26--38	Emanuele Pesce and Samuel Joseph Withey and Petros-Pavlos Ypsilantis and Robert Bakewell and Vicky Goh and Giovanni Montana	Learning to detect chest radiographs containing pulmonary lesions using visual attention networks	NA	2019	article	NA	NA	NA	NA	NA
10.1016/j.media.2019.02.002	https://doi.org/10.1016%2Fj.media.2019.02.002	2019	apr	Elsevier {BV}	53	NA	104--110	Muhammad Arif and Adriaan Moelker and Theo van Walsum	Automatic needle detection and real-time Bi-planar needle visualization during 3D ultrasound scanning of the liver	NA	2019	article	NA	NA	NA	NA	NA
10.1016/j.wneu.2018.10.084	https://doi.org/10.1016%2Fj.wneu.2018.10.084	2019	apr	Elsevier {BV}	124	NA	e10--e16	Jan Vargas and Alejandro Spiotta and Arindram Rano Chatterjee	Initial Experiences with Artificial Neural Networks in the Detection of Computed Tomography Perfusion Deficits	NA	2019	article	NA	NA	NA	NA	NA
10.1109/tpami.2018.2840695	https://doi.org/10.1109%2Ftpami.2018.2840695	2019	jul	Institute of Electrical and Electronics Engineers ({IEEE})	41	7	1559--1572	Guotai Wang and Maria A. Zuluaga and Wenqi Li and Rosalind Pratt and Premal A. Patel and Michael Aertsen and Tom Doel and Anna L. David and Jan Deprest and Sebastien Ourselin and Tom Vercauteren	{DeepIGeoS}: A Deep Interactive Geodesic Framework for Medical Image Segmentation	NA	2019	article	NA	NA	NA	NA	NA
10.1503/jpn.180016	https://doi.org/10.1503%2Fjpn.180016	2019	jul	{CMA} Joule Inc.	44	4	246--250	Nikhil Bhagwat and Jon Pipitone and Aristotle N. Voineskos and M. Mallar Chakravarty and	An artificial neural network model for clinical score prediction in Alzheimer disease using structural neuroimaging measures	NA	2019	article	NA	NA	NA	NA	NA
10.1016/j.euf.2019.04.009	https://doi.org/10.1016%2Fj.euf.2019.04.009	2021	jan	Elsevier {BV}	7	1	78--85	Ruud J.G. van Sloun and Rogier R. Wildeboer and Christophe K. Mannaerts and Arnoud W. Postema and Maudy Gayet and Harrie P. Beerlage and Georg Salomon and Hessel Wijkstra and Massimo Mischi	Deep Learning for Real-time, Automatic, and Scanner-adapted Prostate (Zone) Segmentation of Transrectal Ultrasound, for Example, Magnetic Resonance Imaging{\textendash}transrectal Ultrasound Fusion Prostate Biopsy	NA	2021	article	NA	NA	NA	NA	NA
10.1007/s10278-018-0135-2	https://doi.org/10.1007%2Fs10278-018-0135-2	2018	oct	Springer Science and Business Media {LLC}	32	2	283--289	Fuk Hay Tang and Jasmine L.C. Chan and Bill K.L. Chan	Accurate Age Determination for Adolescents Using Magnetic Resonance Imaging of the Hand and Wrist with an Artificial Neural Network-Based Approach	NA	2018	article	NA	NA	NA	NA	NA
10.1007/s00535-018-1514-7	https://doi.org/10.1007%2Fs00535-018-1514-7	2018	oct	Springer Science and Business Media {LLC}	54	4	321--329	Ren Togo and Nobutake Yamamichi and Katsuhiro Mabe and Yu Takahashi and Chihiro Takeuchi and Mototsugu Kato and Naoya Sakamoto and Kenta Ishihara and Takahiro Ogawa and Miki Haseyama	Detection of gastritis by a deep convolutional neural network from double-contrast upper gastrointestinal barium X-ray radiography	NA	2018	article	NA	NA	NA	NA	NA
10.1109/tmi.2018.2876796	https://doi.org/10.1109%2Ftmi.2018.2876796	2019	apr	Institute of Electrical and Electronics Engineers ({IEEE})	38	4	1026--1036	Alireza Mehrtash and Mohsen Ghafoorian and Guillaume Pernelle and Alireza Ziaei and Friso G. Heslinga and Kemal Tuncali and Andriy Fedorov and Ron Kikinis and Clare M. Tempany and William M. Wells and Purang Abolmaesumi and Tina Kapur	Automatic Needle Segmentation and Localization in {MRI} With 3-D Convolutional Neural Networks: Application to {MRI}-Targeted Prostate Biopsy	NA	2019	article	NA	NA	NA	NA	NA
10.1016/j.ebiom.2019.04.040	https://doi.org/10.1016%2Fj.ebiom.2019.04.040	2019	may	Elsevier {BV}	43	NA	454--459	Jinjin Liu and Haoli Xu and Qian Chen and Tingting Zhang and Wenshuang Sheng and Qun Huang and Jiawen Song and Dingpin Huang and Li Lan and Yanxuan Li and Weijian Chen and Yunjun Yang	Prediction of hematoma expansion in spontaneous intracerebral hemorrhage using support vector machine	NA	2019	article	NA	NA	NA	NA	NA
10.1016/j.euo.2018.08.008	https://doi.org/10.1016%2Fj.euo.2018.08.008	2019	may	Elsevier {BV}	2	3	257--264	Matthew Truong and Janet E. Baack Kukreja and Soroush Rais-Bahrami and Nimrod S. Barashi and Bokai Wang and Zachary Nuffer and Ji Hae Park and Khoa Lam and Thomas P. Frye and Jeffrey W. Nix and John V. Thomas and Changyong Feng and Brian F. Chapin and John W. Davis and Gary Hollenberg and Aytekin Oto and Scott E. Eggener and Jean V. Joseph and Eric Weinberg and Edward M. Messing	Multi-institutional Clinical Tool for Predicting High-risk Lesions on 3 Tesla Multiparametric Prostate Magnetic Resonance Imaging	NA	2019	article	NA	NA	NA	NA	NA
10.1016/j.media.2019.02.006	https://doi.org/10.1016%2Fj.media.2019.02.006	2019	may	Elsevier {BV}	54	NA	1--9	Mattias P. Heinrich and Ozan Oktay and Nassim Bouteldja	{OBELISK}-Net: Fewer layers to solve 3D multi-organ segmentation with sparse deformable convolutions	NA	2019	article	NA	NA	NA	NA	NA
10.1002/mp.13468	https://doi.org/10.1002%2Fmp.13468	2019	mar	Wiley	46	5	2232--2242	Amin Zarshenas and Junchi Liu and Paul Forti and Kenji Suzuki	Separation of bones from soft tissue in chest radiographs: Anatomy-specific orientation-frequency-specific deep neural network convolution	NA	2019	article	NA	NA	NA	NA	NA
10.1002/mp.13451	https://doi.org/10.1002%2Fmp.13451	2019	mar	Wiley	46	5	2103--2114	Xiangyuan Ma and Jun Wei and Chuan Zhou and Mark A. Helvie and Heang-Ping Chan and Lubomir M. Hadjiiski and Yao Lu	Automated pectoral muscle identification {onMLO}-view mammograms: Comparison of deep neural network to conventional computer vision	NA	2019	article	NA	NA	NA	NA	NA
10.1016/j.cmpb.2019.03.011	https://doi.org/10.1016%2Fj.cmpb.2019.03.011	2019	may	Elsevier {BV}	173	NA	87--107	Dildar Hussain and Seung-Moo Han	Computer-aided osteoporosis detection from {DXA} imaging	NA	2019	article	NA	NA	NA	NA	NA
10.1016/j.jacep.2019.02.003	https://doi.org/10.1016%2Fj.jacep.2019.02.003	2019	may	Elsevier {BV}	5	5	576--586	James P. Howard and Louis Fisher and Matthew J. Shun-Shin and Daniel Keene and Ahran D. Arnold and Yousif Ahmad and Christopher M. Cook and James C. Moon and Charlotte H. Manisty and Zach I. Whinnett and Graham D. Cole and Daniel Rueckert and Darrel P. Francis	Cardiac Rhythm Device Identification Using Neural Networks	NA	2019	article	NA	NA	NA	NA	NA
10.1109/jbhi.2018.2886276	https://doi.org/10.1109%2Fjbhi.2018.2886276	2019	may	Institute of Electrical and Electronics Engineers ({IEEE})	23	3	923--930	Eleftherios Trivizakis and Georgios C. Manikis and Katerina Nikiforaki and Konstantinos Drevelegas and Manos Constantinides and Antonios Drevelegas and Kostas Marias	Extending 2-D Convolutional Neural Networks to 3-D for Advancing Deep Learning Cancer Classification With Application to {MRI} Liver Tumor Differentiation	NA	2019	article	NA	NA	NA	NA	NA
10.1007/s10916-019-1245-1	https://doi.org/10.1007%2Fs10916-019-1245-1	2019	mar	Springer Science and Business Media {LLC}	43	5	NA	Yizhang Jiang and Kaifa Zhao and Kaijian Xia and Jing Xue and Leyuan Zhou and Yang Ding and Pengjiang Qian	A Novel Distributed Multitask Fuzzy Clustering Algorithm for Automatic {MR} Brain Image Segmentation	NA	2019	article	NA	NA	NA	NA	NA
10.1109/jbhi.2018.2852635	https://doi.org/10.1109%2Fjbhi.2018.2852635	2019	may	Institute of Electrical and Electronics Engineers ({IEEE})	23	3	1151--1162	Arunava Chakravarty and Jayanthi Sivaswamy	{RACE}-Net: A Recurrent Neural Network for Biomedical Image Segmentation	NA	2019	article	NA	NA	NA	NA	NA
10.1097/rli.0000000000000544	https://doi.org/10.1097%2Frli.0000000000000544	2019	jun	Ovid Technologies (Wolters Kluwer Health)	54	6	325--332	Mehmet U. Dalmi{\c{s}} and Albert Gubern-M{\'{e}}rida and Suzan Vreemann and Peter Bult and Nico Karssemeijer and Ritse Mann and Jonas Teuwen	Artificial Intelligence{\textendash}Based Classification of Breast Lesions Imaged With a Multiparametric Breast {MRI} Protocol With Ultrafast {DCE}-{MRI}, T2, and {DWI}	NA	2019	article	NA	NA	NA	NA	NA
10.1148/radiol.2019182012	https://doi.org/10.1148%2Fradiol.2019182012	2019	jun	Radiological Society of North America ({RSNA})	291	3	677--686	Li Lin and Qi Dou and Yue-Ming Jin and Guan-Qun Zhou and Yi-Qiang Tang and Wei-Lin Chen and Bao-An Su and Feng Liu and Chang-Juan Tao and Ning Jiang and Jun-Yun Li and Ling-Long Tang and Chuan-Miao Xie and Shao-Min Huang and Jun Ma and Pheng-Ann Heng and Joseph T. S. Wee and Melvin L. K. Chua and Hao Chen and Ying Sun	Deep Learning for Automated Contouring of Primary Tumor Volumes by {MRI} for Nasopharyngeal Carcinoma	NA	2019	article	NA	NA	NA	NA	NA
10.1089/thy.2018.0380	https://doi.org/10.1089%2Fthy.2018.0380	2019	jun	Mary Ann Liebert Inc	29	6	858--867	Bin Zhang and Jie Tian and Shufang Pei and Yubing Chen and Xin He and Yuhao Dong and Lu Zhang and Xiaokai Mo and Wenhui Huang and Shuzhen Cong and Shuixing Zhang	Machine Learning{\textendash}Assisted System for Thyroid Nodule Diagnosis	NA	2019	article	NA	NA	NA	NA	NA
10.3174/ajnr.a6070	https://doi.org/10.3174%2Fajnr.a6070	2019	may	American Society of Neuroradiology ({ASNR})	40	6	1074--1081	G. Fan and H. Liu and Z. Wu and Y. Li and C. Feng and D. Wang and J. Luo and W.M. Wells and S. He	Deep Learning{\textendash}Based Automatic Segmentation of Lumbosacral Nerves on {CT} for Spinal Intervention: A Translational Study	NA	2019	article	NA	NA	NA	NA	NA
10.1097/md.0000000000016119	https://doi.org/10.1097%2Fmd.0000000000016119	2019	jun	Ovid Technologies (Wolters Kluwer Health)	98	25	e16119	Masahiro Yanagawa and Hirohiko Niioka and Akinori Hata and Noriko Kikuchi and Osamu Honda and Hiroyuki Kurakami and Eiichi Morii and Masayuki Noguchi and Yoshiyuki Watanabe and Jun Miyake and Noriyuki Tomiyama	Application of deep learning (3-dimensional convolutional neural network) for the prediction of pathological invasiveness in lung adenocarcinoma	NA	2019	article	NA	NA	NA	NA	NA
10.21037/atm.2018.08.05	https://doi.org/10.21037%2Fatm.2018.08.05	2019	jun	{AME} Publishing Company	7	11	232--232	Nathaniel C. Swinburne and Javin Schefflein and Yu Sakai and Eric Karl Oermann and Joseph J. Titano and Iris Chen and Sayedhedayatollah Tadayon and Amit Aggarwal and Amish Doshi and Kambiz Nael	Machine learning for semi{\-}automated classification of glioblastoma, brain metastasis and central nervous system lymphoma using magnetic resonance advanced imaging	NA	2019	article	NA	NA	NA	NA	NA
10.1109/tbme.2018.2877577	https://doi.org/10.1109%2Ftbme.2018.2877577	2019	jun	Institute of Electrical and Electronics Engineers ({IEEE})	66	6	1637--1648	Deepak Mishra and Santanu Chaudhury and Mukul Sarkar and Arvinder Singh Soin	Ultrasound Image Segmentation: A Deeply Supervised Network With Attention to Boundaries	NA	2019	article	NA	NA	NA	NA	NA
10.1007/s11548-019-01948-8	https://doi.org/10.1007%2Fs11548-019-01948-8	2019	mar	Springer Science and Business Media {LLC}	14	6	977--986	David Bouget and Arve J{\o}rgensen and Gabriel Kiss and Haakon Olav Leira and Thomas Lang{\o}	Semantic segmentation and detection of mediastinal lymph nodes and anatomical structures in {CT} data for lung cancer staging	NA	2019	article	NA	NA	NA	NA	NA
10.1007/s10916-019-1284-7	https://doi.org/10.1007%2Fs10916-019-1284-7	2019	apr	Springer Science and Business Media {LLC}	43	6	NA	Peng Liang and Guijun Sun and Sirong Wei	Application of Deep Learning Algorithm in Cervical Cancer {MRI} Image Segmentation Based on Wireless Sensor	NA	2019	article	NA	NA	NA	NA	NA
10.1007/s11548-019-01954-w	https://doi.org/10.1007%2Fs11548-019-01954-w	2019	apr	Springer Science and Business Media {LLC}	14	6	1027--1037	Mohammad H. Jafari and Hany Girgis and Nathan Van Woudenberg and Zhibin Liao and Robert Rohling and Ken Gin and Purang Abolmaesumi and Terasa Tsang	Automatic biplane left ventricular ejection fraction estimation with mobile point-of-care ultrasound using multi-task learning and adversarial training	NA	2019	article	NA	NA	NA	NA	NA
10.1016/j.ijrobp.2019.03.017	https://doi.org/10.1016%2Fj.ijrobp.2019.03.017	2019	jul	Elsevier {BV}	104	4	924--932	Chang Liu and Stephen J. Gardner and Ning Wen and Mohamed A. Elshaikh and Farzan Siddiqui and Benjamin Movsas and Indrin J. Chetty	Automatic Segmentation of the Prostate on {CT} Images Using Deep Neural Networks ({DNN})	NA	2019	article	NA	NA	NA	NA	NA
10.1016/j.compbiomed.2019.06.001	https://doi.org/10.1016%2Fj.compbiomed.2019.06.001	2019	jul	Elsevier {BV}	110	NA	244--253	Manish Kumar Sharma and Mainak Jas and Vikrant Karale and Anup Sadhu and Sudipta Mukhopadhyay	Mammogram segmentation using multi-atlas deformable registration	NA	2019	article	NA	NA	NA	NA	NA
10.1016/j.mri.2019.04.001	https://doi.org/10.1016%2Fj.mri.2019.04.001	2019	jul	Elsevier {BV}	60	NA	93--100	Qiang Zhang and Huiyu Qiao and Jiaqi Dou and Binbin Sui and Xihai Zhao and Zhensen Chen and Yishi Wang and Shuo Chen and Mingquan Lin and Bernard Chiu and Chun Yuan and Rui Li and Huijun Chen	Plaque components segmentation in carotid artery on simultaneous non-contrast angiography and intraplaque hemorrhage imaging using machine learning	NA	2019	article	NA	NA	NA	NA	NA
10.1161/strokeaha.119.025373	https://doi.org/10.1161%2Fstrokeaha.119.025373	2019	jul	Ovid Technologies (Wolters Kluwer Health)	50	7	1734--1741	Ona Wu and Stefan Winzeck and Anne-Katrin Giese and Brandon L. Hancock and Mark R. Etherton and Mark J.R.J. Bouts and Kathleen Donahue and Markus D. Schirmer and Robert E. Irie and Steven J.T. Mocking and Elissa C. McIntosh and Raquel Bezerra and Konstantinos Kamnitsas and Petrea Frid and Johan Wasselius and John W. Cole and Huichun Xu and Lukas Holmegaard and Jordi Jim{\'{e}}nez-Conde and Robin …	Big Data Approaches to Phenotyping Acute Ischemic Stroke Using Automated Lesion Segmentation of Multi-Center Magnetic Resonance Imaging Data	NA	2019	article	NA	NA	NA	NA	NA
10.1016/j.media.2019.03.010	https://doi.org/10.1016%2Fj.media.2019.03.010	2019	jul	Elsevier {BV}	55	NA	15--26	Marysia Winkels and Taco S. Cohen	Pulmonary nodule detection in {CT} scans with equivariant {CNNs}	NA	2019	article	NA	NA	NA	NA	NA
10.1016/j.media.2019.04.005	https://doi.org/10.1016%2Fj.media.2019.04.005	2019	jul	Elsevier {BV}	55	NA	88--102	Yan Wang and Yuyin Zhou and Wei Shen and Seyoun Park and Elliot K. Fishman and Alan L. Yuille	Abdominal multi-organ segmentation with organ-attention networks and statistical fusion	NA	2019	article	NA	NA	NA	NA	NA
10.1097/mpa.0000000000001327	https://doi.org/10.1097%2Fmpa.0000000000001327	2019	jun	Ovid Technologies (Wolters Kluwer Health)	48	6	805--810	Juan E. Corral and Sarfaraz Hussein and Pujan Kandel and Candice W. Bolan and Ulas Bagci and Michael B. Wallace	Deep Learning to Classify Intraductal Papillary Mucinous Neoplasms Using Magnetic Resonance Imaging	NA	2019	article	NA	NA	NA	NA	NA
10.1016/j.joca.2019.02.800	https://doi.org/10.1016%2Fj.joca.2019.02.800	2019	jul	Elsevier {BV}	27	7	1002--1010	V. Pedoia and J. Lee and B. Norman and T.M. Link and S. Majumdar	Diagnosing osteoarthritis from T2 maps using deep learning: an analysis of the entire Osteoarthritis Initiative baseline cohort	NA	2019	article	NA	NA	NA	NA	NA
10.1007/s11517-019-01976-1	https://doi.org/10.1007%2Fs11517-019-01976-1	2019	apr	Springer Science and Business Media {LLC}	57	7	1567--1580	Genlang Chen and Jiajian Zhang and Deyun Zhuo and Yuning Pan and Chaoyi Pang	Identification of pulmonary nodules via {CT} images with hierarchical fully convolutional networks	NA	2019	article	NA	NA	NA	NA	NA
10.1016/j.pscychresns.2019.06.001	https://doi.org/10.1016%2Fj.pscychresns.2019.06.001	2019	aug	Elsevier {BV}	290	NA	1--4	Bianca Besteher and Christian Gaser and Igor Nenadi{\'{c}}	Machine-learning based brain age estimation in major depression showing no evidence of accelerated aging	NA	2019	article	NA	NA	NA	NA	NA
10.1016/j.jalz.2019.02.007	https://doi.org/10.1016%2Fj.jalz.2019.02.007	2019	jun	Wiley	15	8	1059--1070	Hongming Li and Mohamad Habes and David A. Wolk and Yong Fan and	A deep learning model for early prediction of Alzheimer{\textquotesingle}s disease dementia based on hippocampal magnetic resonance imaging data	NA	2019	article	NA	NA	NA	NA	NA
10.1016/j.forsciint.2019.05.011	https://doi.org/10.1016%2Fj.forsciint.2019.05.011	2019	aug	Elsevier {BV}	301	NA	6--11	Zulal Oner and Muhammed Kamil Turan and Serkan Oner and Yusuf Secgin and Bunyamin Sahin	Sex estimation using sternum part lenghts by means of artificial neural networks	NA	2019	article	NA	NA	NA	NA	NA
10.1016/j.cmpb.2019.06.005	https://doi.org/10.1016%2Fj.cmpb.2019.06.005	2019	aug	Elsevier {BV}	177	NA	285--296	Johnatan Carvalho Souza and Jo{\~{a}}o Ot{\'{a}}vio Bandeira Diniz and Jonnison Lima Ferreira and Giovanni Lucca Fran{\c{c}}a da Silva and Arist{\'{o}}fanes Corr{\^{e}}a Silva and Anselmo Cardoso de Paiva	An automatic method for lung segmentation and reconstruction in chest X-ray using deep neural networks	NA	2019	article	NA	NA	NA	NA	NA
10.1148/radiol.2019182622	https://doi.org/10.1148%2Fradiol.2019182622	2019	aug	Radiological Society of North America ({RSNA})	292	2	331--342	Ayelet Akselrod-Ballin and Michal Chorev and Yoel Shoshan and Adam Spiro and Alon Hazan and Roie Melamed and Ella Barkan and Esma Herzel and Shaked Naor and Ehud Karavani and Gideon Koren and Yaara Goldschmidt and Varda Shalev and Michal Rosen-Zvi and Michal Guindy	Predicting Breast Cancer by Applying Deep Learning to Linked Health Records and Mammograms	NA	2019	article	NA	NA	NA	NA	NA
10.1016/j.ymeth.2019.02.010	https://doi.org/10.1016%2Fj.ymeth.2019.02.010	2019	aug	Elsevier {BV}	166	NA	103--111	Ming Fan and Yuanzhe Li and Shuo Zheng and Weijun Peng and Wei Tang and Lihua Li	Computer-aided detection of mass in digital breast tomosynthesis using a faster region-based convolutional neural network	NA	2019	article	NA	NA	NA	NA	NA
10.1016/j.compbiomed.2019.103334	https://doi.org/10.1016%2Fj.compbiomed.2019.103334	2019	aug	Elsevier {BV}	111	NA	103334	Yoon-Chul Kim and Khu Rai Kim and Kwanghee Choi and Minwoo Kim and Younjoon Chung and Yeon Hyeon Choe	{EVCMR}: A tool for the quantitative evaluation and visualization of cardiac {MRI} data	NA	2019	article	NA	NA	NA	NA	NA
10.1016/j.cmpb.2019.05.003	https://doi.org/10.1016%2Fj.cmpb.2019.05.003	2019	aug	Elsevier {BV}	177	NA	47--56	Marko Rak and Johannes Steffen and Anneke Meyer and Christian Hansen and Klaus{\textendash}Dietz Tönnies	Combining convolutional neural networks and star convex cuts for fast whole spine vertebra segmentation in {MRI}	NA	2019	article	NA	NA	NA	NA	NA
10.1016/j.ijmedinf.2019.05.002	https://doi.org/10.1016%2Fj.ijmedinf.2019.05.002	2019	aug	Elsevier {BV}	128	NA	53--61	Javier Juan-Albarrac{\'{\i}}n and Elies Fuster-Garcia and Germ{\'{a}}n A. Garc{\'{\i}}a-Ferrando and Juan M. Garc{\'{\i}}a-G{\'{o}}mez	{ONCOhabitats}: A system for glioblastoma heterogeneity assessment through {MRI}	NA	2019	article	NA	NA	NA	NA	NA
10.1007/s10916-019-1406-2	https://doi.org/10.1007%2Fs10916-019-1406-2	2019	jul	Springer Science and Business Media {LLC}	43	8	NA	Serkan Sava{\c{s}} and Nurettin Topalo{\u{g}}lu and Ömer Kazc{\i} and P{\i}nar Nercis Ko{\c{s}}ar	Classification of Carotid Artery Intima Media Thickness Ultrasound Images with Deep Learning	NA	2019	article	NA	NA	NA	NA	NA
10.1007/s10916-019-1366-6	https://doi.org/10.1007%2Fs10916-019-1366-6	2019	jun	Springer Science and Business Media {LLC}	43	8	NA	S. Janardhanaprabhu and V. Malathi	Brain Tumor Detection Using Depth-First Search Tree Segmentation	NA	2019	article	NA	NA	NA	NA	NA
10.1109/tip.2019.2905537	https://doi.org/10.1109%2Ftip.2019.2905537	2019	aug	Institute of Electrical and Electronics Engineers ({IEEE})	28	8	4060--4074	Qian Yu and Yinghuan Shi and Jinquan Sun and Yang Gao and Jianbing Zhu and Yakang Dai	Crossbar-Net: A Novel Convolutional Neural Network for Kidney Tumor Segmentation in {CT} Images	NA	2019	article	NA	NA	NA	NA	NA
10.1109/tmi.2019.2894349	https://doi.org/10.1109%2Ftmi.2019.2894349	2019	aug	Institute of Electrical and Electronics Engineers ({IEEE})	38	8	1777--1787	Sarfaraz Hussein and Pujan Kandel and Candice W. Bolan and Michael B. Wallace and Ulas Bagci	Lung and Pancreatic Tumor Characterization in the Deep Learning Era: Novel Supervised and Unsupervised Learning Approaches	NA	2019	article	NA	NA	NA	NA	NA
10.1007/s00261-019-02014-2	https://doi.org/10.1007%2Fs00261-019-02014-2	2019	apr	Springer Science and Business Media {LLC}	44	8	2921--2928	Peter M. Graffy and Jiamin Liu and Stacy O'Connor and Ronald M. Summers and Perry J. Pickhardt	Automated segmentation and quantification of aortic calcification at abdominal {CT}: application of a deep learning-based algorithm to a longitudinal screening cohort	NA	2019	article	NA	NA	NA	NA	NA
10.1007/s10278-018-0168-6	https://doi.org/10.1007%2Fs10278-018-0168-6	2019	apr	Springer Science and Business Media {LLC}	32	4	618--624	Ray Cody Mayo and Daniel Kent and Lauren Chang Sen and Megha Kapoor and Jessica W. T. Leung and Alyssa T. Watanabe	Reduction of False-Positive Markings on Mammograms: a Retrospective Comparison Study Using an Artificial Intelligence-Based {CAD}	NA	2019	article	NA	NA	NA	NA	NA
10.1007/s10278-018-0168-6	https://doi.org/10.1007%2Fs10278-018-0168-6	2019	apr	Springer Science and Business Media {LLC}	32	4	618--624	Ray Cody Mayo and Daniel Kent and Lauren Chang Sen and Megha Kapoor and Jessica W. T. Leung and Alyssa T. Watanabe	Reduction of False-Positive Markings on Mammograms: a Retrospective Comparison Study Using an Artificial Intelligence-Based {CAD}	NA	2019	article	NA	NA	NA	NA	NA
10.21037/atm.2019.08.61	https://doi.org/10.21037%2Fatm.2019.08.61	2019	sep	{AME} Publishing Company	7	18	453--453	Chanyan Huang and Ying Zhou and Wulin Tan and Zeting Qiu and Huaqiang Zhou and Yiyan Song and Yue Zhao and Shaowei Gao	Applying deep learning in recognizing the femoral nerve block region on ultrasound images	NA	2019	article	NA	NA	NA	NA	NA
10.1002/mp.13677	https://doi.org/10.1002%2Fmp.13677	2019	jul	Wiley	46	9	3974--3984	Hyenok Park and Hong Joo Lee and Hak Gu Kim and Yong Man Ro and Dongkuk Shin and Sa Ra Lee and Sung Hoon Kim and Mikyung Kong	Endometrium segmentation on transvaginal ultrasound image using key-point discriminator	NA	2019	article	NA	NA	NA	NA	NA
10.1634/theoncologist.2018-0908	https://doi.org/10.1634%2Ftheoncologist.2018-0908	2019	apr	Wiley	24	9	1159--1165	Chao Zhang and Xing Sun and Kang Dang and Ke Li and Xiao-wei Guo and Jia Chang and Zong-qiao Yu and Fei-yue Huang and Yun-sheng Wu and Zhu Liang and Zai-yi Liu and Xue-gong Zhang and Xing-lin Gao and Shao-hong Huang and Jie Qin and Wei-neng Feng and Tao Zhou and Yan-bin Zhang and Wei-jun Fang and Ming-fang Zhao and Xue-ning Yang and Qing Zhou and Yi-long Wu and Wen-zhao Zhong	Toward an Expert Level of Lung Cancer Detection and Classification Using a Deep Convolutional Neural Network	NA	2019	article	NA	NA	NA	NA	NA
10.1016/j.ultsonch.2019.03.031	https://doi.org/10.1016%2Fj.ultsonch.2019.03.031	2019	sep	Elsevier {BV}	56	NA	77--83	Huan Xu and Longbiao He and Bo Zhong and Jianmin Qiu and Juan Tu	Classification and prediction of inertial cavitation activity induced by pulsed high-intensity focused ultrasound	NA	2019	article	NA	NA	NA	NA	NA
10.1097/aud.0000000000000794	https://doi.org/10.1097%2Faud.0000000000000794	2019	sep	Ovid Technologies (Wolters Kluwer Health)	41	3	669--677	Yan-Mei Wang and Yike Li and Yu-Shu Cheng and Zi-Yu He and Juan-Mei Yang and Jiang-Hong Xu and Zhang-Cai Chi and Fang-Lu Chi and Dong-Dong Ren	Deep Learning in Automated Region Proposal and Diagnosis of Chronic Otitis Media Based on Computed Tomography	NA	2019	article	NA	NA	NA	NA	NA
10.1007/s13239-019-00421-6	https://doi.org/10.1007%2Fs13239-019-00421-6	2019	jun	Springer Science and Business Media {LLC}	10	3	490--499	Saba Mohammadi and Mahdi Mohammadi and Vahab Dehlaghi and Arash Ahmadi	Automatic Segmentation, Detection, and Diagnosis of Abdominal Aortic Aneurysm ({AAA}) Using Convolutional Neural Networks and Hough Circles Algorithm	NA	2019	article	NA	NA	NA	NA	NA
10.1109/jbhi.2018.2879449	https://doi.org/10.1109%2Fjbhi.2018.2879449	2019	sep	Institute of Electrical and Electronics Engineers ({IEEE})	23	5	2080--2090	Aria Pezeshk and Sardar Hamidian and Nicholas Petrick and Berkman Sahiner	3-D Convolutional Neural Networks for Automatic Detection of Pulmonary Nodules in Chest {CT}	NA	2019	article	NA	NA	NA	NA	NA
10.1109/tmi.2019.2900516	https://doi.org/10.1109%2Ftmi.2019.2900516	2019	sep	Institute of Electrical and Electronics Engineers ({IEEE})	38	9	2198--2210	Sarah Leclerc and Erik Smistad and Joao Pedrosa and Andreas Ostvik and Frederic Cervenansky and Florian Espinosa and Torvald Espeland and Erik Andreas Rye Berg and Pierre-Marc Jodoin and Thomas Grenier and Carole Lartizien and Jan Dhooge and Lasse Lovstakken and Olivier Bernard	Deep Learning for Segmentation Using an Open Large-Scale Dataset in 2D Echocardiography	NA	2019	article	NA	NA	NA	NA	NA
10.1007/s11282-018-0363-7	https://doi.org/10.1007%2Fs11282-018-0363-7	2018	dec	Springer Science and Business Media {LLC}	35	3	301--307	Makoto Murata and Yoshiko Ariji and Yasufumi Ohashi and Taisuke Kawai and Motoki Fukuda and Takuma Funakoshi and Yoshitaka Kise and Michihito Nozawa and Akitoshi Katsumata and Hiroshi Fujita and Eiichiro Ariji	Deep-learning classification using convolutional neural network for evaluation of maxillary sinusitis on panoramic radiography	NA	2018	article	NA	NA	NA	NA	NA
10.1007/s10916-019-1424-0	https://doi.org/10.1007%2Fs10916-019-1424-0	2019	jul	Springer Science and Business Media {LLC}	43	9	NA	Jiemin Zhai and Huiqi Li	An Improved Full Convolutional Network Combined with Conditional Random Fields for Brain {MR} Image Segmentation Algorithm and its 3D Visualization Analysis	NA	2019	article	NA	NA	NA	NA	NA
10.1007/s00330-019-06186-9	https://doi.org/10.1007%2Fs00330-019-06186-9	2019	apr	Springer Science and Business Media {LLC}	29	9	4825--4832	Alejandro Rodriguez-Ruiz and Kristina L{\aa}ng and Albert Gubern-Merida and Jonas Teuwen and Mireille Broeders and Gisella Gennaro and Paola Clauser and Thomas H. Helbich and Margarita Chevalier and Thomas Mertelmeier and Matthew G. Wallis and Ingvar Andersson and Sophia Zackrisson and Ioannis Sechopoulos and Ritse M. Mann	Can we reduce the workload of mammographic screening by automatic identification of normal exams with artificial intelligence? A feasibility study	NA	2019	article	NA	NA	NA	NA	NA
10.1007/s10549-019-05297-7	https://doi.org/10.1007%2Fs10549-019-05297-7	2019	jun	Springer Science and Business Media {LLC}	177	2	419--426	Qiujie Yu and Kuan Huang and Ye Zhu and Xiaodan Chen and Wei Meng	Preliminary results of computer-aided diagnosis for magnetic resonance imaging of solid breast lesions	NA	2019	article	NA	NA	NA	NA	NA
10.1007/s10916-019-1416-0	https://doi.org/10.1007%2Fs10916-019-1416-0	2019	jul	Springer Science and Business Media {LLC}	43	9	NA	M. Mohammed Thaha and K. Pradeep Mohan Kumar and B. S. Murugan and S. Dhanasekeran and P. Vijayakarthick and A. Senthil Selvi	Brain Tumor Segmentation Using Convolutional Neural Networks in {MRI} Images	NA	2019	article	NA	NA	NA	NA	NA
10.1038/s41416-019-0539-x	https://doi.org/10.1038%2Fs41416-019-0539-x	2019	aug	Springer Science and Business Media {LLC}	121	6	497--504	Shristi Bhattarai and Sergey Klimov and Mohammed A. Aleskandarany and Helen Burrell and Anthony Wormall and Andrew R. Green and Padmashree Rida and Ian O. Ellis and Remus M. Osan and Emad A. Rakha and Ritu Aneja	Machine learning-based prediction of breast cancer growth rate in vivo	NA	2019	article	NA	NA	NA	NA	NA
10.1109/jbhi.2018.2876916	https://doi.org/10.1109%2Fjbhi.2018.2876916	2019	sep	Institute of Electrical and Electronics Engineers ({IEEE})	23	5	2030--2038	Xuhua Ren and Tingting Li and Xiujun Yang and Shuai Wang and Sahar Ahmad and Lei Xiang and Shaun Richard Stone and Lihong Li and Yiqiang Zhan and Dinggang Shen and Qian Wang	Regression Convolutional Neural Network for Automated Pediatric Bone Age Assessment From Hand Radiograph	NA	2019	article	NA	NA	NA	NA	NA
10.1067/j.cpradiol.2019.10.004	https://doi.org/10.1067%2Fj.cpradiol.2019.10.004	2021	mar	Elsevier {BV}	50	2	168--174	Michael L. Richardson	{MR} Protocol Optimization With Deep Learning: A Proof of Concept	NA	2021	article	NA	NA	NA	NA	NA
10.1007/s12149-019-01386-1	https://doi.org/10.1007%2Fs12149-019-01386-1	2019	jul	Springer Science and Business Media {LLC}	33	10	755--765	Anri Inaki and Kenichi Nakajima and Hiroshi Wakabayashi and Takafumi Mochizuki and Seigo Kinuya	Fully automated analysis for bone scintigraphy with artificial neural network: usefulness of bone scan index ({BSI}) in breast cancer	NA	2019	article	NA	NA	NA	NA	NA
10.1016/j.compmedimag.2019.101644	https://doi.org/10.1016%2Fj.compmedimag.2019.101644	2019	oct	Elsevier {BV}	77	NA	101644	Bilel Daoud and Ken'ichi Morooka and Ryo Kurazume and Farhat Leila and Wafa Mnejja and Jamel Daoud	3D segmentation of nasopharyngeal carcinoma from {CT} images using cascade deep learning	NA	2019	article	NA	NA	NA	NA	NA
10.1016/j.arth.2019.07.022	https://doi.org/10.1016%2Fj.arth.2019.07.022	2019	oct	Elsevier {BV}	34	10	2210--2215	Romil F. Shah and Alejandro M. Martinez and Valentina Pedoia and Sharmila Majumdar and Thomas P. Vail and Stefano A. Bini	Variation in the Thickness of Knee Cartilage. The Use of a Novel Machine Learning Algorithm for Cartilage Segmentation of Magnetic Resonance Images	NA	2019	article	NA	NA	NA	NA	NA
10.1002/hbm.24701	https://doi.org/10.1002%2Fhbm.24701	2019	jun	Wiley	40	14	4279--4286	Fran{\c{c}}ois Meyer and Marie Wehenkel and Christophe Phillips and Pierre Geurts and Roland Hustinx and Claire Bernard and Christine Bastin and Eric Salmon and	Characterization of a temporoparietal junction subtype of Alzheimer{\textquotesingle}s disease	NA	2019	article	NA	NA	NA	NA	NA
10.1007/s11548-019-02045-6	https://doi.org/10.1007%2Fs11548-019-02045-6	2019	aug	Springer Science and Business Media {LLC}	14	10	1697--1713	Luca Canalini and Jan Klein and Dorothea Miller and Ron Kikinis	Segmentation-based registration of ultrasound volumes for glioma resection in image-guided neurosurgery	NA	2019	article	NA	NA	NA	NA	NA
10.1016/j.ijrobp.2019.05.071	https://doi.org/10.1016%2Fj.ijrobp.2019.05.071	2019	oct	Elsevier {BV}	105	2	432--439	Wei Zhao and Liyue Shen and Bin Han and Yong Yang and Kai Cheng and Diego A.S. Toesca and Albert C. Koong and Daniel T. Chang and Lei Xing	Markerless Pancreatic Tumor Target Localization Enabled By Deep Learning	NA	2019	article	NA	NA	NA	NA	NA
10.1016/j.media.2019.07.005	https://doi.org/10.1016%2Fj.media.2019.07.005	2019	oct	Elsevier {BV}	57	NA	186--196	Davood Karimi and Qi Zeng and Prateek Mathur and Apeksha Avinash and Sara Mahdavi and Ingrid Spadinger and Purang Abolmaesumi and Septimiu E. Salcudean	Accurate and robust deep learning-based segmentation of the prostate clinical target volume in ultrasound images	NA	2019	article	NA	NA	NA	NA	NA
10.1016/j.media.2019.06.007	https://doi.org/10.1016%2Fj.media.2019.06.007	2019	oct	Elsevier {BV}	57	NA	1--17	Andrik Rampun and Karen L{\'{o}}pez-Linares and Philip J. Morrow and Bryan W. Scotney and Hui Wang and Inmaculada Garcia Oca{\~{n}}a and Gr{\'{e}}gory Maclair and Reyer Zwiggelaar and Miguel A. Gonz{\'{a}}lez Ballester and Iv{\'{a}}n Mac{\'{\i}}a	Breast pectoral muscle segmentation in mammograms using a modified holistically-nested edge detection network	NA	2019	article	NA	NA	NA	NA	NA
10.1007/s11517-019-01996-x	https://doi.org/10.1007%2Fs11517-019-01996-x	2019	jul	Springer Science and Business Media {LLC}	57	10	2081--2092	Bart Bosmans and Toon Huysmans and Patricia Lopes and Eva Verhoelst and Tim Dezutter and Peter de Jaegere and Jan Sijbers and Jos Vander Sloten and Johan Bosmans	Aortic root sizing for transcatheter aortic valve implantation using a shape model parameterisation	NA	2019	article	NA	NA	NA	NA	NA
10.1002/mp.13735	https://doi.org/10.1002%2Fmp.13735	2019	aug	Wiley	46	10	4455--4469	Xiaotao Guo and Lawrence H. Schwartz and Binsheng Zhao	Automatic liver segmentation by integrating fully convolutional networks into active contour models	NA	2019	article	NA	NA	NA	NA	NA
10.1002/mp.13715	https://doi.org/10.1002%2Fmp.13715	2019	aug	Wiley	46	10	4417--4430	Wenjian Huang and Hao Li and Rui Wang and Xiaodong Zhang and Xiaoying Wang and Jue Zhang	A self-supervised strategy for fully automatic segmentation of renal dynamic contrast-enhanced magnetic resonance images	NA	2019	article	NA	NA	NA	NA	NA
10.1007/s12021-019-09417-y	https://doi.org/10.1007%2Fs12021-019-09417-y	2019	mar	Springer Science and Business Media {LLC}	17	4	563--582	Dimitrios Ataloglou and Anastasios Dimou and Dimitrios Zarpalas and Petros Daras	Fast and Precise Hippocampus Segmentation Through Deep Convolutional Neural Network Ensembles and Transfer Learning	NA	2019	article	NA	NA	NA	NA	NA
10.1148/radiol.2019182908	https://doi.org/10.1148%2Fradiol.2019182908	2019	oct	Radiological Society of North America ({RSNA})	293	1	38--46	Adam Yala and Tal Schuster and Randy Miles and Regina Barzilay and Constance Lehman	A Deep Learning Model to Triage Screening Mammograms: A Simulation Study	NA	2019	article	NA	NA	NA	NA	NA
10.1097/rli.0000000000000574	https://doi.org/10.1097%2Frli.0000000000000574	2019	oct	Ovid Technologies (Wolters Kluwer Health)	54	10	627--632	Andreas Christe and Alan A. Peters and Dionysios Drakopoulos and Johannes T. Heverhagen and Thomas Geiser and Thomai Stathopoulou and Stergios Christodoulidis and Marios Anthimopoulos and Stavroula G. Mougiakakou and Lukas Ebner	Computer-Aided Diagnosis of Pulmonary Fibrosis Using Deep Learning and {CT} Images	NA	2019	article	NA	NA	NA	NA	NA
10.1016/j.media.2019.07.007	https://doi.org/10.1016%2Fj.media.2019.07.007	2019	oct	Elsevier {BV}	57	NA	165--175	Yigal Shenkman and Bilal Qutteineh and Leo Joskowicz and Adi Szeskin and Azraq Yusef and Arnaldo Mayer and Iris Eshed	Automatic detection and diagnosis of sacroiliitis in {CT} scans as incidental findings	NA	2019	article	NA	NA	NA	NA	NA
10.1002/mp.13695	https://doi.org/10.1002%2Fmp.13695	2019	aug	Wiley	46	10	4392--4404	Jue Jiang and Yu-Chi Hu and Neelam Tyagi and Pengpeng Zhang and Andreas Rimner and Joseph O. Deasy and Harini Veeraraghavan	Cross-modality ({CT}-{MRI}) prior augmented deep learning for robust lung tumor segmentation from small {MR} datasets	NA	2019	article	NA	NA	NA	NA	NA
10.1007/s00330-019-06155-2	https://doi.org/10.1007%2Fs00330-019-06155-2	2019	mar	Springer Science and Business Media {LLC}	29	10	5635--5645	Sung-Hye You and Byungjun Kim and Kyung-Sook Yang and Bo Kyu Kim	Cervical necrotic lymphadenopathy: a diagnostic tree analysis model based on {CT} and clinical findings	NA	2019	article	NA	NA	NA	NA	NA
10.1016/j.mri.2019.06.010	https://doi.org/10.1016%2Fj.mri.2019.06.010	2019	oct	Elsevier {BV}	62	NA	129--151	Anindya Halder and Nur Alom Talukdar	Brain tissue segmentation using improved kernelized rough-fuzzy C-means with spatio-contextual information from {MRI}	NA	2019	article	NA	NA	NA	NA	NA
10.1002/ppul.24431	https://doi.org/10.1002%2Fppul.24431	2019	jul	Wiley	54	10	1617--1626	Longjiang E and Baisong Zhao and Yunmei Guo and Changmeng Zheng and Mingjie Zhang and Jin Lin and Yunhao Luo and Yi Cai and Xingrong Song and Huiying Liang	Using deep-learning techniques for pulmonary-thoracic segmentations and improvement of pneumonia diagnosis in pediatric chest radiographs	NA	2019	article	NA	NA	NA	NA	NA
10.1016/j.cmpb.2019.105014	https://doi.org/10.1016%2Fj.cmpb.2019.105014	2019	oct	Elsevier {BV}	180	NA	105014	Yunbi Liu and Xiao Zhang and Guangwei Cai and Yingyin Chen and Zhaoqiang Yun and Qianjin Feng and Wei Yang	Automatic delineation of ribs and clavicles in chest radiographs using fully convolutional {DenseNets}	NA	2019	article	NA	NA	NA	NA	NA
10.1016/j.neuroimage.2019.116113	https://doi.org/10.1016%2Fj.neuroimage.2019.116113	2019	nov	Elsevier {BV}	202	NA	116113	Eunho Lee and Jun-Sik Choi and Minjeong Kim and Heung-Il Suk	Toward an interpretable Alzheimer's disease diagnostic model with regional abnormality representation via deep learning	NA	2019	article	NA	NA	NA	NA	NA
10.1002/hbm.24729	https://doi.org/10.1002%2Fhbm.24729	2019	jul	Wiley	40	16	4669--4685	Kaori L. Ito and Hosung Kim and Sook-Lei Liew	A comparison of automated lesion segmentation approaches for chronic stroke T1-weighted {MRI} data	NA	2019	article	NA	NA	NA	NA	NA
10.1016/j.ejrad.2019.108692	https://doi.org/10.1016%2Fj.ejrad.2019.108692	2019	nov	Elsevier {BV}	120	NA	108692	Xiang Li and James H. Thrall and Subba R. Digumarthy and Mannudeep K. Kalra and Pari V. Pandharipande and Bowen Zhang and Chayanin Nitiwarangkul and Ramandeep Singh and Ruhani Doda Khera and Quanzheng Li	Deep learning-enabled system for rapid pneumothorax screening on chest {CT}	NA	2019	article	NA	NA	NA	NA	NA
10.1007/s11548-019-02068-z	https://doi.org/10.1007%2Fs11548-019-02068-z	2019	sep	Springer Science and Business Media {LLC}	14	11	1901--1912	Alessa Hering and Sven Kuckertz and Stefan Heldmann and Mattias P. Heinrich	Memory-efficient 2.5D convolutional transformer networks for multi-modal deformable registration with weak label supervision applied to whole-heart {CT} and {MRI} scans	NA	2019	article	NA	NA	NA	NA	NA
10.1016/j.jpedsurg.2019.03.007	https://doi.org/10.1016%2Fj.jpedsurg.2019.03.007	2019	nov	Elsevier {BV}	54	11	2353--2357	Dimitris Bertsimas and Peter T. Masiakos and Konstantinos S. Mylonas and Holly Wiberg	Prediction of cervical spine injury in young pediatric patients: an optimal trees artificial intelligence approach	NA	2019	article	NA	NA	NA	NA	NA
10.1002/mp.13814	https://doi.org/10.1002%2Fmp.13814	2019	sep	Wiley	46	11	5086--5097	Dong Joo Rhee and Carlos E. Cardenas and Hesham Elhalawani and Rachel McCarroll and Lifei Zhang and Jinzhong Yang and Adam S. Garden and Christine B. Peterson and Beth M. Beadle and Laurence E. Court	Automatic detection of contouring errors using convolutional neural networks	NA	2019	article	NA	NA	NA	NA	NA
10.1161/strokeaha.119.026189	https://doi.org/10.1161%2Fstrokeaha.119.026189	2019	nov	Ovid Technologies (Wolters Kluwer Health)	50	11	3093--3100	Sunil A. Sheth and Victor Lopez-Rivera and Arko Barman and James C. Grotta and Albert J. Yoo and Songmi Lee and Mehmet E. Inam and Sean I. Savitz and Luca Giancardo	Machine Learning{\textendash}Enabled Automated Determination of Acute Ischemic Core From Computed Tomography Angiography	NA	2019	article	NA	NA	NA	NA	NA
10.1016/j.compbiomed.2019.103424	https://doi.org/10.1016%2Fj.compbiomed.2019.103424	2019	nov	Elsevier {BV}	114	NA	103424	Carmelo Militello and Leonardo Rundo and Patrizia Toia and Vincenzo Conti and Giorgio Russo and Clarissa Filorizzo and Erica Maffei and Filippo Cademartiri and Ludovico La Grutta and Massimo Midiri and Salvatore Vitabile	A semi-automatic approach for epicardial adipose tissue segmentation and quantification on cardiac {CT} scans	NA	2019	article	NA	NA	NA	NA	NA
10.1097/mnm.0000000000001081	https://doi.org/10.1097%2Fmnm.0000000000001081	2019	nov	Ovid Technologies (Wolters Kluwer Health)	40	11	1148--1153	Yukinori Okada and Shoichiro Matsushita and Yasuo Nakajima and Keiichiro Yamaguchi and Itsuko Okuda and Yasuyuki Kojima and Koichiro Tsugawa	Comparison of diagnostic precision for bone metastasis of primary breast cancer between {BONENAVI} version 1 and {BONENAVI} version 2	NA	2019	article	NA	NA	NA	NA	NA
10.1007/s12149-019-01399-w	https://doi.org/10.1007%2Fs12149-019-01399-w	2019	sep	Springer Science and Business Media {LLC}	33	11	866--874	Florina-Gianina Elfarra and Mihaela Antonina Calin and Sorin Viorel Parasca	Computer-aided detection of bone metastasis in bone scintigraphy images using parallelepiped classification method	NA	2019	article	NA	NA	NA	NA	NA
10.1148/radiol.2019190201	https://doi.org/10.1148%2Fradiol.2019190201	2019	nov	Radiological Society of North America ({RSNA})	293	2	405--411	Sheldon Derkatch and Christopher Kirby and Douglas Kimelman and Mohammad Jafari Jozani and J. Michael Davidson and William D. Leslie	Identification of Vertebral Fractures by Convolutional Neural Networks to Predict Nonvertebral and Hip Fractures: A Registry-based Cohort Study of Dual X-ray Absorptiometry	NA	2019	article	NA	NA	NA	NA	NA
10.1007/s10278-019-00193-4	https://doi.org/10.1007%2Fs10278-019-00193-4	2019	mar	Springer Science and Business Media {LLC}	32	6	980--986	Peter D. Chang and Tony T. Wong and Michael J. Rasiej	Deep Learning for Detection of Complete Anterior Cruciate Ligament Tear	NA	2019	article	NA	NA	NA	NA	NA
10.1007/s00586-019-06158-z	https://doi.org/10.1007%2Fs00586-019-06158-z	2019	oct	Springer Science and Business Media {LLC}	28	12	3026--3034	Shahin Ebrahimi and Laurent Gajny and Claudio Vergari and Elsa D. Angelini and Wafa Skalli	Vertebral rotation estimation from frontal X-rays using a quasi-automated pedicle detection method	NA	2019	article	NA	NA	NA	NA	NA
10.1007/s10278-019-00208-0	https://doi.org/10.1007%2Fs10278-019-00208-0	2019	apr	Springer Science and Business Media {LLC}	32	6	925--930	Tae Kyung Kim and Paul H. Yi and Jinchi Wei and Ji Won Shin and Gregory Hager and Ferdinand K. Hui and Haris I. Sair and Cheng Ting Lin	Deep Learning Method for Automated Classification of Anteroposterior and Posteroanterior Chest Radiographs	NA	2019	article	NA	NA	NA	NA	NA
10.1016/j.mri.2019.04.007	https://doi.org/10.1016%2Fj.mri.2019.04.007	2019	dec	Elsevier {BV}	64	NA	28--36	Ning Shen and Xueyan Li and Shuang Zheng and Lei Zhang and Yu Fu and Xiaoming Liu and Mingyang Li and Jiasheng Li and Shuxu Guo and Huimao Zhang	Automated and accurate quantification of subcutaneous and visceral adipose tissue from magnetic resonance imaging based on machine learning	NA	2019	article	NA	NA	NA	NA	NA
10.1016/j.media.2019.101551	https://doi.org/10.1016%2Fj.media.2019.101551	2019	dec	Elsevier {BV}	58	NA	101551	Pierre-Antoine Ganaye and Michaël Sdika and Bill Triggs and Hugues Benoit-Cattin	Removing segmentation inconsistencies with semi-supervised non-adjacency constraint	NA	2019	article	NA	NA	NA	NA	NA
10.1016/j.media.2019.101541	https://doi.org/10.1016%2Fj.media.2019.101541	2019	dec	Elsevier {BV}	58	NA	101541	Nima Tajbakhsh and Jae Y. Shin and Michael B. Gotway and Jianming Liang	Computer-aided detection and visualization of pulmonary embolism using a novel, compact, and discriminative image representation	NA	2019	article	NA	NA	NA	NA	NA
10.1161/strokeaha.119.027120	https://doi.org/10.1161%2Fstrokeaha.119.027120	2019	dec	Ovid Technologies (Wolters Kluwer Health)	50	12	3636--3638	William K. Diprose and James P. Diprose and Michael T.M. Wang and Gregory P. Tarr and Andrew McFetridge and P. Alan Barber	Automated Measurement of Cerebral Atrophy and Outcome in Endovascular Thrombectomy	NA	2019	article	NA	NA	NA	NA	NA
10.1038/s41598-019-53254-7	https://doi.org/10.1038%2Fs41598-019-53254-7	2019	nov	Springer Science and Business Media {LLC}	9	1	NA	Su Yang and Jihoon Kweon and Jae-Hyung Roh and Jae-Hwan Lee and Heejun Kang and Lae-Jeong Park and Dong Jun Kim and Hyeonkyeong Yang and Jaehee Hur and Do-Yoon Kang and Pil Hyung Lee and Jung-Min Ahn and Soo-Jin Kang and Duk-Woo Park and Seung-Whan Lee and Young-Hak Kim and Cheol Whan Lee and Seong-Wook Park and Seung-Jung Park	Deep learning segmentation of major vessels in X-ray coronary angiography	NA	2019	article	NA	NA	NA	NA	NA
10.1186/s41747-019-0118-1	https://doi.org/10.1186%2Fs41747-019-0118-1	2019	sep	Springer Science and Business Media {LLC}	3	1	NA	Adam Spandorfer and Cody Branch and Puneet Sharma and Pooyan Sahbaee and U. Joseph Schoepf and James G. Ravenel and John W. Nance	Deep learning to convert unstructured {CT} pulmonary angiography reports into structured reports	NA	2019	article	NA	NA	NA	NA	NA
10.3171/2019.6.spine19463	https://doi.org/10.3171%2F2019.6.spine19463	2019	dec	Journal of Neurosurgery Publishing Group ({JNSPG})	31	6	844--850	Kevin T. Huang and Michael A. Silva and Alfred P. See and Kyle C. Wu and Troy Gallerani and Hasan A. Zaidi and Yi Lu and John H. Chi and Michael W. Groff and Omar M. Arnaout	A computer vision approach to identifying the manufacturer and model of anterior cervical spinal hardware	NA	2019	article	NA	NA	NA	NA	NA
10.1186/s12938-019-0623-8	https://doi.org/10.1186%2Fs12938-019-0623-8	2019	jan	Springer Science and Business Media {LLC}	18	1	NA	Yonggang Shi and Kun Cheng and Zhiwen Liu	Hippocampal subfields segmentation in brain {MR} images using generative adversarial networks	NA	2019	article	NA	NA	NA	NA	NA
10.1186/s12938-018-0619-9	https://doi.org/10.1186%2Fs12938-018-0619-9	2019	jan	Springer Science and Business Media {LLC}	18	1	NA	Mingjie Xu and Shouliang Qi and Yong Yue and Yueyang Teng and Lisheng Xu and Yudong Yao and Wei Qian	Segmentation of lung parenchyma in {CT} images using {CNN} trained with the clustering algorithm generated dataset	NA	2019	article	NA	NA	NA	NA	NA
10.1186/s12911-019-0988-4	https://doi.org/10.1186%2Fs12911-019-0988-4	2019	dec	Springer Science and Business Media {LLC}	19	S9	NA	Vitoantonio Bevilacqua and Antonio Brunetti and Giacomo Donato Cascarano and Andrea Guerriero and Francesco Pesce and Marco Moschetta and Loreto Gesualdo	A comparison between two semantic deep learning frameworks for the autosomal dominant polycystic kidney disease segmentation based on magnetic resonance images	NA	2019	article	NA	NA	NA	NA	NA
10.1186/s12957-019-1752-z	https://doi.org/10.1186%2Fs12957-019-1752-z	2019	dec	Springer Science and Business Media {LLC}	17	1	NA	Shujun Xia and Jiejie Yao and Wei Zhou and Yijie Dong and Shangyan Xu and Jianqiao Zhou and Weiwei Zhan	A computer-aided diagnosing system in the evaluation of thyroid nodules{\textemdash}experience in a specialized thyroid center	NA	2019	article	NA	NA	NA	NA	NA
10.1007/s00586-019-06115-w	https://doi.org/10.1007%2Fs00586-019-06115-w	2019	aug	Springer Science and Business Media {LLC}	28	12	3035--3043	Yaling Pan and Qiaoran Chen and Tongtong Chen and Hanqi Wang and Xiaolei Zhu and Zhihui Fang and Yong Lu	Evaluation of a computer-aided method for measuring the Cobb angle on chest X-rays	NA	2019	article	NA	NA	NA	NA	NA
10.1016/j.media.2019.101556	https://doi.org/10.1016%2Fj.media.2019.101556	2019	dec	Elsevier {BV}	58	NA	101556	Seung Yeon Shin and Soochahn Lee and Il Dong Yun and Kyoung Mu Lee	Deep vessel segmentation by learning graphical connectivity	NA	2019	article	NA	NA	NA	NA	NA
10.1002/mp.13862	https://doi.org/10.1002%2Fmp.13862	2019	oct	Wiley	46	12	5514--5527	Zhennong Chen and Francisco Contijoch and Andrew Schluchter and Leo Grady and Michiel Schaap and Web Stayman and Jed Pack and Elliot McVeigh	Precise measurement of coronary stenosis diameter with {CCTA} using {CT} number calibration	NA	2019	article	NA	NA	NA	NA	NA
10.1016/j.media.2019.101558	https://doi.org/10.1016%2Fj.media.2019.101558	2019	dec	Elsevier {BV}	58	NA	101558	Nooshin Ghavami and Yipeng Hu and Eli Gibson and Ester Bonmati and Mark Emberton and Caroline M. Moore and Dean C. Barratt	Automatic segmentation of prostate {MRI} using convolutional neural networks: Investigating the impact of network architecture on the accuracy of volume measurement and {MRI}-ultrasound registration	NA	2019	article	NA	NA	NA	NA	NA
10.1097/cm9.0000000000000532	https://doi.org/10.1097%2Fcm9.0000000000000532	2019	nov	Ovid Technologies (Wolters Kluwer Health)	132	23	2804--2811	Yuan Gao and Zheng-Dong Zhang and Shuo Li and Yu-Ting Guo and Qing-Yao Wu and Shu-Hao Liu and Shu-Jian Yang and Lei Ding and Bao-Chun Zhao and Shuai Li and Yun Lu	Deep neural network-assisted computed tomography diagnosis of metastatic lymph nodes from gastric cancer	NA	2019	article	NA	NA	NA	NA	NA
10.1186/s41747-019-0120-7	https://doi.org/10.1186%2Fs41747-019-0120-7	2019	oct	Springer Science and Business Media {LLC}	3	1	NA	Kyle A. Hasenstab and Guilherme Moura Cunha and Atsushi Higaki and Shintaro Ichikawa and Kang Wang and Timo Delgado and Ryan L. Brunsing and Alexandra Schlein and Leornado Kayat Bittencourt and Armin Schwartzman and Katie J. Fowler and Albert Hsiao and Claude B. Sirlin	Fully automated convolutional neural network-based affine algorithm improves liver registration and lesion co-localization on hepatobiliary phase T1-weighted {MR} images	NA	2019	article	NA	NA	NA	NA	NA
10.1038/s41598-019-51832-3	https://doi.org/10.1038%2Fs41598-019-51832-3	2019	oct	Springer Science and Business Media {LLC}	9	1	NA	Beomhee Park and Yongwon Cho and Gaeun Lee and Sang Min Lee and Young-Hoon Cho and Eun Sol Lee and Kyung Hee Lee and Joon Beom Seo and Namkug Kim	A Curriculum Learning Strategy to Enhance the Accuracy of Classification of Various Lesions in Chest-{PA} X-ray Screening for Pulmonary Abnormalities	NA	2019	article	NA	NA	NA	NA	NA
10.1038/s41598-019-40710-7	https://doi.org/10.1038%2Fs41598-019-40710-7	2019	mar	Springer Science and Business Media {LLC}	9	1	NA	Junyoung Park and Sungwoo Bae and Seongho Seo and Sohyun Park and Ji-In Bang and Jeong Hee Han and Won Woo Lee and Jae Sung Lee	Measurement of Glomerular Filtration Rate using Quantitative {SPECT}/{CT} and Deep-learning-based Kidney Segmentation	NA	2019	article	NA	NA	NA	NA	NA
10.1002/mp.13739	https://doi.org/10.1002%2Fmp.13739	2019	oct	Wiley	46	12	5544--5561	Jiayi Wu and Jingmin Xin and Xiaofeng Yang and Jie Sun and Dongxiang Xu and Nanning Zheng and Chun Yuan	Deep morphology aided diagnosis network for segmentation of carotid artery vessel wall and diagnosis of carotid atherosclerosis on black-blood vessel wall {MRI}	NA	2019	article	NA	NA	NA	NA	NA
10.1186/s13195-019-0526-8	https://doi.org/10.1186%2Fs13195-019-0526-8	2019	aug	Springer Science and Business Media {LLC}	11	1	NA	Paula M. Petrone and and Adri{\`{a}} Casamitjana and Carles Falcon and Miquel Artigues and Gr{\'{e}}gory Operto and Raffaele Cacciaglia and Jos{\'{e}} Luis Molinuevo and Ver{\'{o}}nica Vilaplana and Juan Domingo Gispert	Prediction of amyloid pathology in cognitively unimpaired individuals using voxel-wise analysis of longitudinal structural brain {MRI}	NA	2019	article	NA	NA	NA	NA	NA
10.1007/s11548-019-01929-x	https://doi.org/10.1007%2Fs11548-019-01929-x	2019	mar	Springer Science and Business Media {LLC}	14	12	2057--2068	Koyo Nakayama and Atsushi Saito and Elijah Biggs and Marius George Linguraru and Akinobu Shimizu	Liver segmentation from low-radiation-dose pediatric computed tomography using patient-specific, statistical modeling	NA	2019	article	NA	NA	NA	NA	NA
10.1136/thoraxjnl-2018-212430	https://doi.org/10.1136%2Fthoraxjnl-2018-212430	2019	sep	{BMJ}	74	12	1131--1139	Susan K Mathai and Stephen Humphries and Jonathan A Kropski and Timothy S Blackwell and Julia Powers and Avram D Walts and Cheryl Markin and Julia Woodward and Jonathan H Chung and Kevin K Brown and Mark P Steele and James E Loyd and Marvin I Schwarz and Tasha Fingerlin and Ivana V Yang and David A Lynch and David A Schwartz	{MUC}5B variant is associated with visually and quantitatively detected preclinical pulmonary fibrosis	NA	2019	article	NA	NA	NA	NA	NA
10.1016/j.compbiomed.2019.103490	https://doi.org/10.1016%2Fj.compbiomed.2019.103490	2019	dec	Elsevier {BV}	115	NA	103490	Muhammed Kamil Turan and Zulal Oner and Yusuf Secgin and Serkan Oner	A trial on artificial neural networks in predicting sex through bone length measurements on the first and fifth phalanges and metatarsals	NA	2019	article	NA	NA	NA	NA	NA
10.1007/s11548-019-02062-5	https://doi.org/10.1007%2Fs11548-019-02062-5	2019	sep	Springer Science and Business Media {LLC}	14	12	2069--2081	Masahiro Oda and Holger R. Roth and Takayuki Kitasaka and Kazunari Misawa and Michitaka Fujiwara and Kensaku Mori	Abdominal artery segmentation method from {CT} volumes using fully convolutional neural network	NA	2019	article	NA	NA	NA	NA	NA
10.1503/jpn.180016	https://doi.org/10.1503%2Fjpn.180016	2019	jul	{CMA} Joule Inc.	44	4	246--250	Nikhil Bhagwat and Jon Pipitone and Aristotle N. Voineskos and M. Mallar Chakravarty and	An artificial neural network model for clinical score prediction in Alzheimer disease using structural neuroimaging measures	NA	2019	article	NA	NA	NA	NA	NA
10.1002/mp.13675	https://doi.org/10.1002%2Fmp.13675	2019	jul	Wiley	46	8	3508--3519	Yuankai Huo and James G. Terry and Jiachen Wang and Sangeeta Nair and Thomas A. Lasko and Barry I. Freedman and J. Jeffery Carr and Bennett A. Landman	Fully automatic liver attenuation estimation combing {CNN} segmentation and morphological operations	NA	2019	article	NA	NA	NA	NA	NA
10.1167/tvst.8.4.25	https://doi.org/10.1167%2Ftvst.8.4.25	2019	aug	Association for Research in Vision and Ophthalmology ({ARVO})	8	4	25	Guohua Shi and Zhenying Jiang and Guohua Deng and Guangxing Liu and Yuan Zong and Chunhui Jiang and Qian Chen and Yi Lu and Xinhuai Sun	Automatic Classification of Anterior Chamber Angle Using Ultrasound Biomicroscopy and Deep Learning	NA	2019	article	NA	NA	NA	NA	NA
10.3389/fnins.2019.00874	https://doi.org/10.3389%2Ffnins.2019.00874	2019	aug	Frontiers Media {SA}	13	NA	NA	Jiahang Xu and Fangyang Jiao and Yechong Huang and Xinzhe Luo and Qian Xu and Ling Li and Xueling Liu and Chuantao Zuo and Ping Wu and Xiahai Zhuang	A Fully Automatic Framework for Parkinson's Disease Diagnosis by Multi-Modality Images	NA	2019	article	NA	NA	NA	NA	NA
NA	https://doi.org/10.3233/XST-180460	2019	Sep	IOS Press	27	4	591–603	Yin, Nan and Shen, Cong and Dong, Fuwen and Wang, Jun and Guo, Youmin and Bai, Lu	Computer-aided identification of interstitial lung disease based on computed tomography	Journal of X-Ray Science and Technology	Yin_Shen_Dong_Wang_Guo_Bai_2019	article	NA	NL	08953996, 10959114	10.3233/XST-180460	OBJECTIVE: Identification of interstitial lung disease (ILD) may be difficult in certain cases using pulmonary function tests (PFTs) or subjective radiological analysis. We evaluated the efficacy of quantitative computed tomography (CT) with 3-dimensional (3D) reconstruction for distinguishing ILD patients from healthy controls. MATERIALS AND METHODS: We retrospectively collected chest CT images …
10.3390/brainsci9090231	https://doi.org/10.3390%2Fbrainsci9090231	2019	sep	{MDPI} {AG}	9	9	231	Attallah and Sharkas and Gadelkarim	Fetal Brain Abnormality Classification from {MRI} Images of Different Gestational Age	NA	2019	article	NA	NA	NA	NA	NA
10.1093/eurheartj/ehz565	https://doi.org/10.1093%2Feurheartj%2Fehz565	2019	sep	Oxford University Press ({OUP})	41	3	359--367	Subhi J Al'Aref and Gabriel Maliakal and Gurpreet Singh and Alexander R van Rosendael and Xiaoyue Ma and Zhuoran Xu and Omar Al Hussein Alawamlh and Benjamin Lee and Mohit Pandey and Stephan Achenbach and Mouaz H Al-Mallah and Daniele Andreini and Jeroen J Bax and Daniel S Berman and Matthew J Budoff and Filippo Cademartiri and Tracy Q Callister and Hyuk-Jae Chang and Kavitha Chinnaiyan and Benja…	Machine learning of clinical variables and coronary artery calcium scoring for the prediction of obstructive coronary artery disease on coronary computed tomography angiography: analysis from the {CONFIRM} registry	NA	2019	article	NA	NA	NA	NA	NA
10.3389/fonc.2019.00941	https://doi.org/10.3389%2Ffonc.2019.00941	2019	oct	Frontiers Media {SA}	9	NA	NA	Matthew D. Blackledge and Jessica M. Winfield and Aisha Miah and Dirk Strauss and Khin Thway and Veronica A. Morgan and David J. Collins and Dow-Mu Koh and Martin O. Leach and Christina Messiou	Supervised Machine-Learning Enables Segmentation and Evaluation of Heterogeneous Post-treatment Changes in Multi-Parametric {MRI} of Soft-Tissue Sarcoma	NA	2019	article	NA	NA	NA	NA	NA
10.1007/s00392-019-01562-3	https://doi.org/10.1007%2Fs00392-019-01562-3	2019	oct	Springer Science and Business Media {LLC}	109	6	735--745	Stefan Baumann and Markus Hirt and U. Joseph Schoepf and Marlon Rutsch and Christian Tesche and Matthias Renker and Joseph W. Golden and Sebastian J. Buss and Tobias Becher and Waldemar Bojara and Christel Weiss and Theano Papavassiliu and Ibrahim Akin and Martin Borggrefe and Stefan O. Schoenberg and Holger Haubenreisser and Daniel Overhoff and Dirk Lossnitzer	Correlation of machine learning computed tomography-based fractional flow reserve with instantaneous wave free ratio to detect hemodynamically significant coronary stenosis	NA	2019	article	NA	NA	NA	NA	NA
10.3390/biom9110673	https://doi.org/10.3390%2Fbiom9110673	2019	oct	{MDPI} {AG}	9	11	673	Jun Akatsuka and Yoichiro Yamamoto and Tetsuro Sekine and Yasushi Numata and Hiromu Morikawa and Kotaro Tsutsumi and Masato Yanagi and Yuki Endo and Hayato Takeda and Tatsuro Hayashi and Masao Ueki and Gen Tamiya and Ichiro Maeda and Manabu Fukumoto and Akira Shimizu and Toyonori Tsuzuki and Go Kimura and Yukihiro Kondo	Illuminating Clues of Cancer Buried in Prostate {MR} Image: Deep Learning and Expert Approaches	NA	2019	article	NA	NA	NA	NA	NA
10.3390/jcm8111826	https://doi.org/10.3390%2Fjcm8111826	2019	nov	{MDPI} {AG}	8	11	1826	Chi-Hung Weng and Chih-Li Wang and Yu-Jui Huang and Yu-Cheng Yeh and Chen-Ju Fu and Chao-Yuan Yeh and Tsung-Ting Tsai	Artificial Intelligence for Automatic Measurement of Sagittal Vertical Axis Using {ResUNet} Framework	NA	2019	article	NA	NA	NA	NA	NA
10.1002/jmri.26983	https://doi.org/10.1002%2Fjmri.26983	2019	nov	Wiley	51	6	1689--1696	Cian M. Scannell and Mitko Veta and Adriana D.M. Villa and Eva C. Sammut and Jack Lee and Marcel Breeuwer and Amedeo Chiribiri	Deep-Learning-Based Preprocessing for Quantitative Myocardial Perfusion {MRI}	NA	2019	article	NA	NA	NA	NA	NA
10.1002/jum.15206	https://doi.org/10.1002%2Fjum.15206	2019	dec	Wiley	39	6	1187--1194	Michael Blaivas and Laura Blaivas	Are All Deep Learning Architectures Alike for Point-of-Care Ultrasound?: Evidence From a Cardiac Image Classification Model Suggests Otherwise	NA	2019	article	NA	NA	NA	NA	NA
